# Supplementary material for: Distinct forebrain regions define a dichotomous astrocytic profile in multiple system atrophy
Source: Acta Neuropathol Commun. 2024 Jan 2;12:1. doi: 10.1186/s40478-023-01699-3 (PMC10759635; doi:10.1186/s40478-023-01699-3)
Supplement: Supplementary file 7 — Additional file 7: Table of differentially expressed genes in the cortex of MBP29-hα-mice. [file 40478_2023_1699_MOESM7_ESM.csv]

ENSEMBL	gene_name	baseMean	log2FoldChange	lfcSE	stat	pvalue	padj
ENSMUSG00000036098	Myrf	3736.46699784995	5.67408095262272	0.349680943538919	16.2264517339682	3.27872912312852e-59	6.60106534359466e-55
ENSMUSG00000056966	Gjc3	2870.62152592315	4.92255402677185	0.308753235931878	15.9433277255042	3.1701310930361e-57	3.19121246480479e-53
ENSMUSG00000037280	Galnt6	1227.07775735087	5.61697589088586	0.36444012636537	15.4126164615983	1.34647868412104e-53	9.03621844913632e-50
ENSMUSG00000053024	Cntn2	4736.51671180713	5.58816224125399	0.374253104100185	14.9315053904218	2.05572205567359e-50	8.2775704293753e-47
ENSMUSG00000050121	Opalin	1732.49305635381	6.24576157095554	0.418292534849372	14.931563560427	2.05392936617944e-50	8.2775704293753e-47
ENSMUSG00000062591	Tubb4a	16508.0033103578	5.08073671050325	0.355568211776325	14.2890633702075	2.56029720088828e-46	8.59107725758062e-43
ENSMUSG00000036634	Mag	10843.0085741358	5.22690001450673	0.391951546470983	13.33557696498	1.43738326148501e-40	4.13411960049682e-37
ENSMUSG00000027674	Pex5l	3288.33938448399	5.03427935449471	0.378733490821404	13.2924060757771	2.56205088173955e-40	5.73130782245137e-37
ENSMUSG00000027858	Tspan2	8362.31145353957	4.25708690392622	0.320162115178449	13.2966603545627	2.42040028472301e-40	5.73130782245137e-37
ENSMUSG00000030994	D7Ertd443e	227.771169029846	5.91939979759584	0.447883196621721	13.2163917785809	7.05688273901437e-40	1.42076220184576e-36
ENSMUSG00000037166	Ppp1r14a	1060.08489827429	3.4654421072434	0.263235029700851	13.1648212290805	1.39868301994501e-39	2.5599713855048e-36
ENSMUSG00000073680	Tmem88b	3710.62661093728	4.49129624416848	0.34163500781185	13.1464754532475	1.78293434998038e-39	2.99131810567958e-36
ENSMUSG00000050854	Tmem125	405.378577604692	4.59805492247757	0.354297174479235	12.97796102731	1.63166624972752e-38	2.52694896967417e-35
ENSMUSG00000006403	Adamts4	1327.20981074731	4.66717783317302	0.360427807681578	12.9489948713842	2.38050456048558e-38	3.4233355940183e-35
ENSMUSG00000022044	Stmn4	2328.72988913034	5.09639185327729	0.394460025653319	12.919919692335	3.47503972357394e-38	4.66419831698094e-35
ENSMUSG00000041205	Map6d1	712.587471235755	4.40242761060918	0.348517566289672	12.6318671895869	1.4089476705514e-36	1.7728964657007e-33
ENSMUSG00000041073	Nacad	505.709060010535	3.75207982282661	0.297193277511258	12.6250494434029	1.53644917007499e-36	1.81960771418351e-33
ENSMUSG00000061451	Tmem151a	1870.08054864183	4.96813376886063	0.39385982694537	12.6139642303497	1.76867673671244e-36	1.97826493001287e-33
ENSMUSG00000032554	Trf	16293.6561355439	3.66002184511726	0.291194938777385	12.5689747922277	3.12753169712299e-36	3.31403135043038e-33
ENSMUSG00000100147	1700047M11Rik	287.296594311853	3.84150539844781	0.306177232114366	12.5466723045327	4.14568878049511e-36	4.1732576108854e-33
ENSMUSG00000060716	Plekhh1	1359.38017519232	4.80947861421469	0.385672280539793	12.4703766822009	1.08312830726253e-35	1.03841058143412e-32
ENSMUSG00000026830	Ermn	2659.46510343276	5.51474240931008	0.445473255173216	12.3795140230489	3.3737947588726e-35	3.0874822672901e-32
ENSMUSG00000003934	Efnb3	3166.50398293735	3.74070902324341	0.305192129852349	12.2568987118152	1.54292622369021e-34	1.35059711571979e-31
ENSMUSG00000037996	Slc24a2	1179.45708979692	5.76367002016643	0.471725998916285	12.2182581274035	2.48348956106327e-34	2.08333730553695e-31
ENSMUSG00000033740	St18	269.463715753628	5.91177728413694	0.487834637945527	12.1184041154475	8.43863156067252e-34	6.7957987684408e-31
ENSMUSG00000026109	Tmeff2	1439.13648117423	3.95673856221701	0.329148343915262	12.0211407268561	2.75146495824389e-33	2.13058630785863e-30
ENSMUSG00000045087	S1pr5	780.405111187526	4.9985127984002	0.417065904677259	11.9849470847257	4.26116354382354e-33	3.17740761584442e-30
ENSMUSG00000078532	Nkain1	868.445620770789	4.01040376836071	0.339117880222988	11.8259873697124	2.86513872541829e-32	2.0601370699588e-29
ENSMUSG00000047976	Kcna1	669.158975721996	4.16733322855947	0.355231637758259	11.7313121512995	8.80825200699681e-32	6.11505302265058e-29
ENSMUSG00000104283	Gm37459	221.195858885435	5.1689041476618	0.451591353560405	11.4459767816843	2.4631434683227e-30	1.65301558159136e-27
ENSMUSG00000045404	Kcnk13	604.064388548126	3.66253396773984	0.321156294753337	11.4042104345264	3.98375357806194e-30	2.58725518668132e-27
ENSMUSG00000091712	Sec14l5	729.764016171141	4.36831924848587	0.383387106088908	11.3940171151005	4.47855411017141e-30	2.81771030937753e-27
ENSMUSG00000091735	Gpr62	497.244955939122	3.45003617713035	0.31065516973351	11.1056776556782	1.17720958211397e-28	7.18204864142444e-26
ENSMUSG00000056413	Adap1	1043.93018993639	3.18933072384404	0.289017263829946	11.0350872525061	2.58800190793134e-28	1.53247771801122e-25
ENSMUSG00000043448	Gjc2	1055.81924207896	4.80417979047419	0.439992352222303	10.9187802156318	9.37463312319028e-28	5.39255681911971e-25
ENSMUSG00000020099	Unc5b	2592.05615337394	2.97250248847684	0.275479308895638	10.7902931091022	3.82567435920788e-27	2.13950838538701e-24
ENSMUSG00000029602	Rasal1	258.596449494993	5.09936971745335	0.478738355646764	10.6516840719065	1.71238772024014e-26	9.31770323556615e-24
ENSMUSG00000076439	Mog	3349.80621027264	5.12304026510814	0.481543299138514	10.6387946302509	1.96656870433905e-26	1.04191915064363e-23
ENSMUSG00000078771	Evi2a	888.016957618487	3.0028215543467	0.282654203245383	10.6236578825606	2.31315430341007e-26	1.19412142539885e-23
ENSMUSG00000015806	Qdpr	5508.97195648355	3.14539457695997	0.297468161095408	10.5738865140298	3.93827709202309e-26	1.98223331734252e-23
ENSMUSG00000035189	Ano4	413.104991730154	3.88207738918584	0.367295969592608	10.5693438277902	4.13376746917897e-26	2.02988147456049e-23
ENSMUSG00000037625	Cldn11	10598.5389380868	4.91263526397326	0.467168670179528	10.5157635294451	7.30863912034536e-26	3.50344836690269e-23
ENSMUSG00000056222	Spock1	847.240746354677	5.10885995670286	0.489760391031344	10.4313457156969	1.78344348788068e-25	8.35024831197713e-23
ENSMUSG00000055717	Slain1	1921.48030487359	3.07149094592675	0.294814596221405	10.4183815363744	2.04401809431566e-25	9.35277643019479e-23
ENSMUSG00000039913	Pak5	217.981980420185	4.87055106827911	0.468948219387743	10.3861169888609	2.86792346189989e-25	1.28310895685401e-22
ENSMUSG00000030638	Sh3gl3	669.857725238003	3.83207429583195	0.369130063643117	10.3813660096157	3.01430894354905e-25	1.31928439044507e-22
ENSMUSG00000052229	Gpr17	220.451433308892	3.83862071109198	0.369950854381519	10.3760287768746	3.18760304314108e-25	1.36544706526722e-22
ENSMUSG00000026437	Cdk18	297.457628679459	4.38716771309845	0.423522569698139	10.3587577781873	3.81889350227622e-25	1.60178714336098e-22
ENSMUSG00000036745	Ttll7	2438.06131977472	3.5668973986215	0.345834697413722	10.3138795074527	6.09885423144785e-25	2.50588229064775e-22
ENSMUSG00000048782	Insc	450.759460854887	3.6287597929896	0.355441120744894	10.2091727186344	1.8039631257544e-24	7.26383792216267e-22
ENSMUSG00000027375	Mal	12147.253259701	4.10049318650476	0.401901241760816	10.2027382860018	1.92759750368329e-24	7.60947461601091e-22
ENSMUSG00000020486	Septin4	7081.2421436316	2.73216045423568	0.268787492967184	10.1647603617079	2.84821552099433e-24	1.10275236700344e-21
ENSMUSG00000042401	Crtac1	153.390468259795	4.60801980313575	0.454406096519919	10.1407525964691	3.64282148102523e-24	1.38379103542417e-21
ENSMUSG00000030616	Sytl2	1037.10726205529	4.57903948792377	0.454181764090117	10.0819536361112	6.63927095059816e-24	2.47534151941468e-21
ENSMUSG00000031775	Pllp	551.46243041397	3.67537837930994	0.364968656599014	10.0703945745895	7.46778836160379e-24	2.73361787425762e-21
ENSMUSG00000047797	Gjb1	714.334552323929	3.77444464272252	0.378485442113462	9.97249622507548	2.01109671432533e-23	7.23025181241285e-21
ENSMUSG00000021573	Tppp	4588.58726173842	3.3066168834343	0.333202194405447	9.92375482200679	3.28173093915425e-23	1.15914191224548e-20
ENSMUSG00000033595	Lgi3	4838.03295226627	3.53662864228128	0.356755968644501	9.91329915437363	3.64410053804659e-23	1.26494269193952e-20
ENSMUSG00000056856	Jakmip3	160.883042682223	5.10357559369592	0.526946041359868	9.68519581345622	3.48539990374928e-22	1.18934841122346e-19
ENSMUSG00000031425	Plp1	99774.172407887	3.79993880531814	0.394999667703319	9.62010633429758	6.57631445457541e-22	2.20668231523278e-19
ENSMUSG00000069920	B3gnt9	220.790725657982	3.73628735672167	0.389329759329609	9.5967165807084	8.25316749365873e-22	2.72395116639067e-19
ENSMUSG00000020774	Aspa	951.446482622845	2.62725986330456	0.2757571207395	9.52744159882079	1.61207017547524e-21	5.23480787787791e-19
ENSMUSG00000045664	Cdc42ep2	537.470735216693	2.78442196858109	0.292697856403291	9.51295647599349	1.85319297526954e-21	5.92227526525424e-19
ENSMUSG00000095334	Gm21984	186.505203473462	5.83578752474969	0.616494416927875	9.46608333264506	2.90533620778844e-21	9.13955216740697e-19
ENSMUSG00000079055	Slc8a3	181.877037225837	4.04125022854069	0.432583012688017	9.34213806369526	9.44080954234234e-21	2.92418182332275e-18
ENSMUSG00000026347	Tmem163	151.824714518491	4.20077989677847	0.451074681577458	9.31282572120404	1.24475802771408e-20	3.79707778363144e-18
ENSMUSG00000022514	Il1rap	1282.56894359272	2.71666228939693	0.292874572936915	9.27585574314126	1.761988932596e-20	5.29464525073958e-18
ENSMUSG00000030683	Sez6l2	2300.17789258526	4.66529596361499	0.503221471818144	9.27086029687729	1.8465049564347e-20	5.46701239527937e-18
ENSMUSG00000034317	Trim59	724.590890745847	3.09019645309941	0.334232311197815	9.24565444323687	2.33805489043127e-20	6.82203755203662e-18
ENSMUSG00000011148	Adssl1	611.62007633943	2.59239003674681	0.281282692861122	9.21631548097682	3.07484536282455e-20	8.84369452710666e-18
ENSMUSG00000025429	Pstpip2	137.299460122406	3.97634105519795	0.432458311184243	9.19473843457684	3.75908022242302e-20	1.06593749462032e-17
ENSMUSG00000026442	Nfasc	6270.26225209915	2.94456069088325	0.322275113755799	9.13679203016111	6.43323327088258e-20	1.79889285337054e-17
ENSMUSG00000031385	Plxnb3	1229.49349834738	2.77304672921672	0.306766029662865	9.03961475872766	1.57224924610593e-19	4.33617727011654e-17
ENSMUSG00000049493	Pls1	728.773485099638	3.0853468318886	0.341978539361872	9.02204810174878	1.84605129911999e-19	5.02250686556524e-17
ENSMUSG00000069601	Ank3	2780.67383072891	2.88069111414262	0.319766222959715	9.0087410967904	2.08435319372866e-19	5.59523771324523e-17
ENSMUSG00000038608	Dock10	2193.63010153971	3.34829374901815	0.372019519374544	9.00031738831192	2.250660763016e-19	5.88474716127288e-17
ENSMUSG00000034488	Edil3	3188.34069992301	3.45082954104373	0.383356466617866	9.00162079301391	2.22409592040515e-19	5.88474716127288e-17
ENSMUSG00000025013	Tll2	82.4691157318079	5.46976127576111	0.61224483763975	8.93394429726424	4.11084370211023e-19	1.06107200326391e-16
ENSMUSG00000041309	Nkx6-2	1486.66693228685	2.44244197942823	0.273478872269911	8.93100793913488	4.22144800580635e-19	1.07582800887214e-16
ENSMUSG00000022602	Arc	388.567436115126	3.86282710084059	0.434019842983684	8.90011635017758	5.5788174909749e-19	1.40397915682247e-16
ENSMUSG00000040298	Btbd16	142.946182323609	5.98669771438763	0.673503770482707	8.88888522494374	6.17250479057077e-19	1.53421035738965e-16
ENSMUSG00000058589	Anks1b	1550.11088629741	3.04246981442492	0.345363513590954	8.80947087545675	1.25737950623304e-18	3.08717336573047e-16
ENSMUSG00000090125	Pou3f1	145.46992699504	3.72582627870487	0.423317657986132	8.80149034280759	1.35011063301016e-18	3.27491293667393e-16
ENSMUSG00000020183	Cpm	491.113804918294	3.21979764589903	0.366007635480707	8.79707780322729	1.40424951411026e-18	3.36568517471213e-16
ENSMUSG00000013523	Bcas1	3289.84767339617	4.02851742786348	0.459708965562897	8.76319090912379	1.89799829001988e-18	4.49557642034943e-16
ENSMUSG00000110027	C030029H02Rik	84.7305849810073	5.87562629469481	0.673205808898182	8.72783065302316	2.59603982398428e-18	6.07744997398553e-16
ENSMUSG00000034839	Larp6	527.03808831261	2.87365202139033	0.330816200165479	8.68655168626232	3.73607001626723e-18	8.64578133764461e-16
ENSMUSG00000020411	Nipal4	148.953400645742	5.21473084821946	0.602552978562722	8.6543939433479	4.95537723892136e-18	1.13371147671822e-15
ENSMUSG00000017868	Sgk2	96.0472231033539	5.08934301912255	0.590413387941512	8.61996547345691	6.69743038643e-18	1.51504905584264e-15
ENSMUSG00000024381	Bin1	4020.17443276423	2.19427540401776	0.25461884787465	8.61788285640977	6.82034033768339e-18	1.52571013353977e-15
ENSMUSG00000033006	Sox10	3037.38762876311	2.97733671247277	0.345538853429586	8.61650342044528	6.90297357852859e-18	1.52722601161007e-15
ENSMUSG00000029832	Nfe2l3	179.457478985108	3.69733326057064	0.431345825096833	8.57162176019816	1.02037753815761e-17	2.23296314953557e-15
ENSMUSG00000022090	Pdlim2	579.358994379926	1.72964507393938	0.202740453432906	8.53132684993121	1.44678634493111e-17	3.13205908413957e-15
ENSMUSG00000026418	Tnni1	131.128222125994	6.46120749575338	0.760219309952645	8.49913625076934	1.91006603558943e-17	4.09099569090659e-15
ENSMUSG00000070000	Fcho1	623.130045845559	2.71084209889607	0.323411613450909	8.38201841291499	5.20276931946539e-17	1.10260373377681e-14
ENSMUSG00000044519	Zfp488	95.2559906665654	4.7641940409125	0.572190865511704	8.32623225582591	8.34559920293673e-17	1.75022863284089e-14
ENSMUSG00000011256	Adam19	163.591980260798	2.76930962015576	0.333952721269933	8.2925199999114	1.1087401884233e-16	2.30126455809549e-14
ENSMUSG00000018427	Ypel2	744.389227321691	2.95313736411364	0.356654869714284	8.28009825431347	1.23073691932526e-16	2.52841085681382e-14
ENSMUSG00000031605	Klhl2	1488.59847919749	2.41962253156075	0.293364825343481	8.24782769620652	1.61299710063023e-16	3.28024955828165e-14
ENSMUSG00000006782	Cnp	26285.0593867201	2.42870054883934	0.294706862764586	8.24107225076535	1.70674119843665e-16	3.43618205481252e-14
ENSMUSG00000115529	9630013A20Rik	56.4293856185176	4.85508534281766	0.589319343289821	8.23846255531778	1.74437637716116e-16	3.47718114865205e-14
ENSMUSG00000025584	Pde8a	1068.85609716567	2.56193574471936	0.311701536124896	8.21919512033724	2.04873484525306e-16	4.04384104308626e-14
ENSMUSG00000029861	Fam131b	238.338570075732	3.69518170711122	0.451910830784364	8.17679386151828	2.91496066808415e-16	5.69775758548915e-14
ENSMUSG00000038486	Sv2a	1672.66614663386	2.7168343886668	0.332417744816506	8.17295234996101	3.0093286072694e-16	5.82565508174565e-14
ENSMUSG00000027199	Gatm	4192.64846435157	2.02329256394906	0.248054693848207	8.15663889507841	3.4447631965361e-16	6.60508737484394e-14
ENSMUSG00000032556	Bfsp2	161.235062925062	3.45971421156348	0.425523223287459	8.13049446475522	4.27542829290792e-16	8.12049036048257e-14
ENSMUSG00000032060	Cryab	4692.53890577533	2.5694912881957	0.318899295537866	8.05737524086379	7.79500834353294e-16	1.46670002785373e-13
ENSMUSG00000049721	Gal3st1	479.56958677027	3.19250268927402	0.397397813871882	8.03351849918141	9.47163667450039e-16	1.76567093673811e-13
ENSMUSG00000043456	Zfp536	799.596425319552	2.93281488617124	0.365858101508337	8.01626333838179	1.09010661329214e-15	2.01349692159731e-13
ENSMUSG00000045625	Pigz	307.772449383972	1.99394510176557	0.249187871369044	8.00177428705013	1.22639040616477e-15	2.2446289133923e-13
ENSMUSG00000040268	Plekha1	2631.19245066228	2.25465711065927	0.284095252364799	7.93627169722686	2.08349340144402e-15	3.77900654515969e-13
ENSMUSG00000028385	Snx30	907.998062614271	2.54020768175992	0.325516324609195	7.80362608483495	6.01532475357035e-15	1.081308332711e-12
ENSMUSG00000037578	Pkd2l1	102.709744463201	5.6722053777558	0.731810812011694	7.75091770257304	9.12308012111323e-15	1.62544223078206e-12
ENSMUSG00000104494	Gm37111	99.0230192010972	4.66732075705303	0.60528129283119	7.71099456125885	1.248409842337e-14	2.20475748734833e-12
ENSMUSG00000040447	Spns2	551.355338358798	2.56505534924522	0.332924424602637	7.70461750382763	1.31235774789079e-14	2.29753900332916e-12
ENSMUSG00000053475	Tnfaip6	477.539480174339	1.95378572405962	0.254395357365635	7.68011548753031	1.58945233014522e-14	2.75865894507014e-12
ENSMUSG00000048707	Tprn	997.535394692732	2.26655894621768	0.296716290380422	7.63880858483271	2.19240960135247e-14	3.77263098325036e-12
ENSMUSG00000010086	Rnf112	132.002301227913	3.48622003998227	0.45672892084663	7.63301792564378	2.29320982040612e-14	3.91264350120648e-12
ENSMUSG00000021703	Serinc5	4414.06485904667	2.57430887162858	0.337818521027997	7.62038997682791	2.52910456110961e-14	4.27886236376636e-12
ENSMUSG00000057134	Ado	1650.65700927064	2.10320601166314	0.278593897037174	7.54936139675198	4.37397597347764e-14	7.33843818950211e-12
ENSMUSG00000020604	Arsg	880.926643988101	2.49194187766945	0.332307874462291	7.49889505839026	6.43580249669988e-14	1.07084307162032e-11
ENSMUSG00000063434	Sorcs3	134.687005632641	4.3073029548926	0.57665125304851	7.46951113367346	8.04932986475556e-14	1.3283373620256e-11
ENSMUSG00000019996	Map7	1328.32903853717	2.28570005025971	0.30826342782626	7.41476232317753	1.21843115526268e-13	1.99436377633362e-11
ENSMUSG00000054162	Spock3	271.724779170198	4.29257605523887	0.579664359055585	7.40527856884719	1.30875447113326e-13	2.12493175542951e-11
ENSMUSG00000113088	Gm36757	44.0276088662323	5.32998532021717	0.72180920767436	7.38420245065891	1.53369930006679e-13	2.47023744065957e-11
ENSMUSG00000039904	Gpr37	7270.5809449183	2.30604538195475	0.312342824254393	7.38305862303579	1.54693871054829e-13	2.47178706821181e-11
ENSMUSG00000105891	A230001M10Rik	74.9152965272305	4.00356037306964	0.543032564286751	7.37259721859984	1.67335480448599e-13	2.65272852588318e-11
ENSMUSG00000025597	Klhl4	321.148663961141	2.82684331075962	0.38355402744432	7.37013069474283	1.70460841480731e-13	2.68116259494653e-11
ENSMUSG00000026888	Grb14	913.582700818534	1.88690398897216	0.258331787158378	7.30418819041941	2.78945735808324e-13	4.35349961165038e-11
ENSMUSG00000025727	A930017K11Rik	45.9075199853315	5.83629037999893	0.800879515101649	7.2873513055933	3.16107875016522e-13	4.89553834439049e-11
ENSMUSG00000026519	Tmem63a	1522.1623148558	2.16144826143721	0.297551625218044	7.2641117649864	3.75497447709865e-13	5.77090848453642e-11
ENSMUSG00000005125	Ndrg1	4031.20195423004	2.39857974817317	0.330303350513691	7.26174816102493	3.82119157030815e-13	5.82818559734955e-11
ENSMUSG00000027654	Fam83d	74.2486908760124	3.16664277443057	0.436534260738197	7.25405325363386	4.0448096826688e-13	6.12286867226849e-11
ENSMUSG00000074794	Arrdc3	1920.52737577461	2.15437025249141	0.299850848364815	7.18480626031209	6.73025548611743e-13	1.01119577389554e-10
ENSMUSG00000023011	Faim2	1226.49547051006	2.2629008650927	0.315935862617731	7.16253244042356	7.92001176987956e-13	1.18113775528137e-10
ENSMUSG00000029095	Ablim2	689.321583321164	2.51949974345026	0.352104923629945	7.15553681407249	8.33461171716591e-13	1.23382895368898e-10
ENSMUSG00000047428	Dlk2	137.329648776845	4.3803627554726	0.612477843200682	7.15187137641051	8.56027625451757e-13	1.2579857068044e-10
ENSMUSG00000040265	Dnm3	510.827660906328	1.89012053277253	0.265095724829737	7.12995478892199	1.00401900649121e-12	1.46477642447011e-10
ENSMUSG00000086006	Gm13293	137.556990613494	2.71555231980004	0.3834763569122	7.08140742147967	1.4269768613192e-12	2.06685792438413e-10
ENSMUSG00000034930	Rtkn	693.300862914771	1.96381431623981	0.278552179872249	7.05007699864515	1.78818811840735e-12	2.55330435375143e-10
ENSMUSG00000000791	Il12rb1	39.5482868529139	4.16835202949829	0.591232980207518	7.05026980740356	1.78571197849167e-12	2.55330435375143e-10
ENSMUSG00000037855	Zfp365	983.884202825522	2.88800862512586	0.410051991260886	7.04303036365073	1.88103217088121e-12	2.66695920396841e-10
ENSMUSG00000028832	Stmn1	3584.83184660043	1.56350337505322	0.223445439925461	6.99724897305934	2.61037179921462e-12	3.67514793241873e-10
ENSMUSG00000035441	Myo1d	877.358468213543	2.20723456343445	0.31572555365369	6.99099118804776	2.72950907273572e-12	3.81619487231863e-10
ENSMUSG00000020331	Hcn2	1620.04340823245	2.2069025271632	0.315784394500618	6.98863707515755	2.77569402245301e-12	3.85400329338252e-10
ENSMUSG00000021143	Pacs2	4235.78539639122	2.0389144158646	0.292475885842785	6.97122229406828	3.14199041354869e-12	4.3327186983545e-10
ENSMUSG00000015850	Adamtsl4	880.170850554114	2.3238602971833	0.334105816702543	6.95546195549254	3.51408607730693e-12	4.81286360506261e-10
ENSMUSG00000023805	Synj2	631.099741969551	2.25335118578294	0.324638000458846	6.94111959351041	3.890045095021e-12	5.29177553365256e-10
ENSMUSG00000022208	Jph4	1158.26902371648	2.45420164975665	0.354033968049867	6.93210785189675	4.14615651218349e-12	5.60232007112685e-10
ENSMUSG00000022840	Adcy5	891.348377024095	2.32265288052017	0.335278009427785	6.92754315883769	4.28211928154604e-12	5.74746049969109e-10
ENSMUSG00000048537	Phldb1	8168.21158871052	2.04518372202106	0.295395954220345	6.92353328744475	4.40515571957308e-12	5.87344371537515e-10
ENSMUSG00000015966	Il17rb	89.5680563130516	2.8759652420534	0.415791427690196	6.9168459244818	4.61809874896711e-12	6.11685408637861e-10
ENSMUSG00000004633	Chn2	720.233640987851	2.31261396695056	0.335241519866656	6.8983518744051	5.26093060705414e-12	6.92276574587065e-10
ENSMUSG00000038077	Kcna6	1627.18565641127	2.47214737389721	0.359082311174773	6.88462588371267	5.79395990304329e-12	7.57466199532277e-10
ENSMUSG00000042066	Tmcc2	1628.03797515864	2.13186136913591	0.310113455608127	6.87445620492463	6.22267711815426e-12	8.08265538192257e-10
ENSMUSG00000028399	Ptprd	4207.74800130095	2.14394702712693	0.313369461907448	6.841595266102	7.83160953046837e-12	1.01072945305718e-09
ENSMUSG00000060284	Sp7	69.5592404953656	3.5062991716408	0.512700392247956	6.83888529179251	7.98117577361324e-12	1.02347141305831e-09
ENSMUSG00000004347	Pde1c	203.180106287106	2.43851487528538	0.357889173007788	6.81360336998044	9.51839067763453e-12	1.21287189565073e-09
ENSMUSG00000038453	Srcin1	2837.86485464999	2.08484299183026	0.306368353863773	6.80502070640523	1.01034703848059e-11	1.27932810853646e-09
ENSMUSG00000061724	Gm2423	1973.45608422371	1.31083725882201	0.192866796475197	6.79659372571465	1.07121626348906e-11	1.34792481455157e-09
ENSMUSG00000041669	Prima1	202.335147187671	2.55764855015497	0.376549307487114	6.79233369787167	1.10333970255096e-11	1.37972287151917e-09
ENSMUSG00000033904	Ccp110	2287.42336420354	2.23732199006902	0.329817139651184	6.78352250715418	1.17280512460301e-11	1.45753614652051e-09
ENSMUSG00000105265	Sox2ot	1893.97289654198	1.87741944736919	0.277151181434126	6.77399041798933	1.25277973131092e-11	1.54737511229956e-09
ENSMUSG00000034245	Hdac11	1418.60488002338	1.66923432102105	0.246544554296962	6.77051791219232	1.28322195060858e-11	1.57531143485381e-09
ENSMUSG00000064325	Hhip	720.125725135178	2.58209936310696	0.381809727596419	6.76279093086989	1.35358500500142e-11	1.65161981246627e-09
ENSMUSG00000049807	Arhgap23	4277.20325756153	2.04647745748432	0.302742276117369	6.759800724663	1.38181663680129e-11	1.67591050293496e-09
ENSMUSG00000071176	Arhgef10	2827.72309941833	1.89509172427651	0.281025543384814	6.74348566842382	1.5463123562767e-11	1.86418602807897e-09
ENSMUSG00000090671	Gm5067	36.7626549976795	5.59194762531731	0.83361727621824	6.70805150618465	1.97240318613826e-11	2.36371388967391e-09
ENSMUSG00000000125	Wnt3	136.929936931126	2.47938603687534	0.370554567348132	6.69101464493887	2.21628480126761e-11	2.62473305317181e-09
ENSMUSG00000091475	Cerox1	910.753235327427	2.07380187510766	0.309937950918831	6.69102273200084	2.21616230940224e-11	2.62473305317181e-09
ENSMUSG00000038349	Plcl1	1319.27198957962	1.83228778861451	0.274355941158713	6.67850596154777	2.41390408688124e-11	2.84205444334386e-09
ENSMUSG00000025892	Gria4	122.364432623193	2.86776930385903	0.433431496274875	6.61643034367844	3.67976140433022e-11	4.30724629961514e-09
ENSMUSG00000050910	Cdr2l	733.079115974441	2.05217494834091	0.310305939056801	6.61339242999558	3.75610970508194e-11	4.37119980881009e-09
ENSMUSG00000003410	Elavl3	2440.12736426905	2.2852906535571	0.345829819459246	6.60813650231342	3.89187762133336e-11	4.50317081323589e-09
ENSMUSG00000020256	Aldh1l2	171.56124144402	2.54869377680802	0.38586365932619	6.60516665720387	3.97070399207055e-11	4.56812476984894e-09
ENSMUSG00000038695	Josd2	2044.52512491139	1.3874464639375	0.210176395626042	6.60134293294346	4.07449803348632e-11	4.66090164251023e-09
ENSMUSG00000027298	Tyro3	2869.60728968412	2.07525618720335	0.314574854836118	6.59701865962708	4.19507983069838e-11	4.77172554979946e-09
ENSMUSG00000025375	Aatk	7008.8193911876	1.88391523432035	0.287159186630297	6.5605257363603	5.36183992763339e-11	6.06460243050803e-09
ENSMUSG00000034310	Tmem132d	76.60126453091	5.10663624436365	0.780296970799996	6.54447785325643	5.97036108192031e-11	6.71515528839673e-09
ENSMUSG00000030774	Pak1	2141.77592127117	2.04229158155489	0.314081279582998	6.50243014886597	7.90327227067918e-11	8.83981003475466e-09
ENSMUSG00000036158	Prickle1	1566.37186483161	2.6195029290549	0.403089846373935	6.49855845444655	8.10932860541726e-11	9.02017197861137e-09
ENSMUSG00000001542	Ell2	373.938840934972	1.85762081472083	0.285982960306512	6.49556467535641	8.2722539473068e-11	9.15084003962241e-09
ENSMUSG00000039661	Dusp26	417.857539432756	2.30876480413531	0.359088986136059	6.42950603686998	1.2801927551748e-10	1.40787237883845e-08
ENSMUSG00000024597	Slc12a2	4612.37776190432	2.11577246764231	0.329111690649849	6.42873689313376	1.28668612579484e-10	1.40787237883845e-08
ENSMUSG00000010175	Prox1	790.878217600109	2.0746636174252	0.32296547810045	6.42379374299544	1.32919277189101e-10	1.44652097710711e-08
ENSMUSG00000069670	Nkain2	773.966462088778	2.2312071979623	0.347599289902544	6.41890608748902	1.37257045088285e-10	1.48569682191529e-08
ENSMUSG00000022864	D16Ertd472e	607.168442417284	1.74168526389465	0.271768748290626	6.40870326279058	1.46762520340034e-10	1.5800908139069e-08
ENSMUSG00000037754	Ppp1r16b	3293.53430424977	2.28176081279918	0.356460823768016	6.40115451869163	1.54206411123007e-10	1.65140301869122e-08
ENSMUSG00000039601	Rcan2	1430.52545420285	1.71340327768162	0.268068528908423	6.39166143321119	1.64092914642282e-10	1.74798023835612e-08
ENSMUSG00000104674	Gm42756	49.7854718673459	8.182489828442	1.28223767293637	6.38141430496565	1.75459899331709e-10	1.85922850170805e-08
ENSMUSG00000052572	Dlg2	296.483150137758	2.9781903104692	0.468424171258605	6.35789204145279	2.04541136067483e-10	2.15603491751133e-08
ENSMUSG00000024816	Frmd8	1466.80949200042	1.46287312350148	0.230586689367064	6.34413516025975	2.23678390152896e-10	2.34547761924388e-08
ENSMUSG00000038526	Car14	664.655467955807	2.64237190393682	0.417009114958738	6.33648476532287	2.35066412568553e-10	2.45212025090294e-08
ENSMUSG00000056755	Grm7	106.820130181026	3.15094166999818	0.498322696958841	6.32309483238014	2.56375849202342e-10	2.66062627422203e-08
ENSMUSG00000023031	Cela1	75.4278680589475	3.66676754243986	0.580237711430277	6.31942300579075	2.62541714325883e-10	2.71064222283231e-08
ENSMUSG00000104093	A330015K06Rik	40.0258679029754	5.73734070897042	0.909087366502215	6.31109937325968	2.77060212068395e-10	2.84594553549643e-08
ENSMUSG00000037846	Rtkn2	71.6227283513584	2.4712965886061	0.391656418054622	6.30985852569748	2.79290653133654e-10	2.85429376626388e-08
ENSMUSG00000048304	Slitrk3	111.312559101381	3.61359706859582	0.575746609622772	6.27636708267104	3.46575395843212e-10	3.50633288668914e-08
ENSMUSG00000086844	B230206H07Rik	38.740698741591	4.70073256444024	0.748905380361282	6.27680437036323	3.45602475791432e-10	3.50633288668914e-08
ENSMUSG00000042807	Hecw2	229.380690123357	1.94441815783793	0.311610566845367	6.23989801604777	4.37856269762805e-10	4.40768013956728e-08
ENSMUSG00000028412	Slc44a1	4805.7991550006	1.84502911866233	0.296615604053416	6.2202699165148	4.96300354838673e-10	4.97115176316767e-08
ENSMUSG00000046341	Gm11223	744.558627877844	1.48337769588063	0.239792718852682	6.18608314288287	6.16774860662703e-10	6.14729122263475e-08
ENSMUSG00000036985	Zdhhc9	1611.96272070009	1.52751247959853	0.247508138386443	6.17156465866821	6.7617468069477e-10	6.70612061400385e-08
ENSMUSG00000035547	Capn5	610.674857829073	1.88298765162118	0.305685635046574	6.15988268907139	7.27988522837636e-10	7.1846043775932e-08
ENSMUSG00000034586	Hid1	925.562406088515	1.77517611218492	0.288721307423833	6.14840701583215	7.82649868349018e-10	7.68638526803452e-08
ENSMUSG00000026447	Pik3c2b	497.826882160883	2.376430713331	0.387510490357448	6.13255840155174	8.64769468510499e-10	8.45165228617567e-08
ENSMUSG00000057614	Gnai1	978.177656843509	2.36116610497886	0.385407651530726	6.1264121135141	8.98828172178613e-10	8.74208096158068e-08
ENSMUSG00000020629	Adi1	1950.54690040192	1.18127346304385	0.19299356617482	6.1207919334151	9.31114225719491e-10	9.01255899346659e-08
ENSMUSG00000032841	Prr5l	840.071437657554	1.53687748426041	0.251568767773405	6.10917443315028	1.00147824713099e-09	9.64725432989863e-08
ENSMUSG00000032135	Mcam	2324.29384283804	2.32596225070675	0.382582675229593	6.07963298210225	1.20457945244547e-09	1.15484752933736e-07
ENSMUSG00000039798	2600006K01Rik	37.6557909702419	2.91282517124917	0.482322032358565	6.03917087719461	1.54908131675794e-09	1.47808787442121e-07
ENSMUSG00000039384	Dusp10	457.813312570097	2.62292362232951	0.43603648367671	6.01537651210447	1.79469070559526e-09	1.70436358376176e-07
ENSMUSG00000028347	Tmeff1	877.345480875801	2.28631749868608	0.380399437356881	6.0103072564251	1.85172041558268e-09	1.75026700126414e-07
ENSMUSG00000089633	A230009B12Rik	55.2407133692179	3.20069944066188	0.535836338942138	5.97327804788452	2.32533078013573e-09	2.18765815871368e-07
ENSMUSG00000060012	Kif13b	1885.84164589083	1.96387789324523	0.329006734828334	5.96911152675924	2.38549016064919e-09	2.23381736764419e-07
ENSMUSG00000021830	Txndc16	1849.27645473149	1.28402640239983	0.215670399743304	5.95365151605464	2.62224858835742e-09	2.44415420506481e-07
ENSMUSG00000027857	Tshb	29.4816685665301	3.82134684487276	0.64284687680129	5.94441224306356	2.77450558400154e-09	2.57415303791258e-07
ENSMUSG00000026435	Slc45a3	81.2936871051166	2.03441881548852	0.342951256517747	5.93209319640807	2.99096758534431e-09	2.76225460530903e-07
ENSMUSG00000032064	Dixdc1	1648.66860865305	1.74262568137154	0.294727300385612	5.91267140536876	3.36603267776875e-09	3.09444456171316e-07
ENSMUSG00000041112	Elmo1	633.505880928013	1.6509763428022	0.279331125755297	5.91046321221114	3.41147036897945e-09	3.12196058812105e-07
ENSMUSG00000026255	Efhd1	1362.43338008153	1.32804331121668	0.224722115007443	5.90971347511878	3.42703296721548e-09	3.1220115261968e-07
ENSMUSG00000080902	Ywhaq-ps3	266.931172522073	1.23648053738962	0.209527663179498	5.90127584408913	3.60701246920378e-09	3.27117036227386e-07
ENSMUSG00000034265	Zdhhc14	455.793879821224	1.83323033165398	0.311026141318336	5.89413585585934	3.76647200952058e-09	3.40046551424565e-07
ENSMUSG00000054409	Tmem74	26.3228120581276	3.82010499855119	0.648970694824804	5.8864060103399	3.94684040768062e-09	3.54739901463544e-07
ENSMUSG00000036529	Sbf1	4230.26388941928	1.33632720303498	0.227327987372051	5.87841039056889	4.14224939564103e-09	3.70648475921959e-07
ENSMUSG00000027790	Sis	23.907205650695	8.09294976112892	1.38749500399414	5.83277758682518	5.45122102573889e-09	4.85616959784076e-07
ENSMUSG00000030788	Rnf141	2026.01763674512	1.41207333171517	0.242490831925432	5.8232029660791	5.77303736048797e-09	5.09774391134668e-07
ENSMUSG00000074060	Fbxw15	31.1819579488423	6.0792301895644	1.04396160437235	5.82323158639472	5.77204839289435e-09	5.09774391134668e-07
ENSMUSG00000118154	9330117O12Rik	55.5997943885006	3.85756692738503	0.666461051716597	5.78813558189055	7.11719556324929e-09	6.25722699890384e-07
ENSMUSG00000018166	Erbb3	1395.19146269911	2.20282346735337	0.380678312601251	5.78657463384512	7.18361777859343e-09	6.26094271586241e-07
ENSMUSG00000021451	Sema4d	2857.84946181962	1.47995954027105	0.255731811639886	5.78715463977977	7.15886700279432e-09	6.26094271586241e-07
ENSMUSG00000022472	Desi1	2771.45988822203	1.8680254951783	0.323277704142929	5.77839260561068	7.54176589238755e-09	6.54475744445856e-07
ENSMUSG00000015970	Chdh	280.062855406897	2.41855952292474	0.419274852513497	5.76843449690769	8.00113002786723e-09	6.91359445712665e-07
ENSMUSG00000026778	Prkcq	441.096570568938	2.11083121356328	0.366110633263435	5.76555560473008	8.13892615120458e-09	7.00260684624794e-07
ENSMUSG00000025880	Smad7	1143.49221606394	1.64115947151284	0.284941637014702	5.75963375766022	8.429663773854e-09	7.22189024506394e-07
ENSMUSG00000041801	Phlda3	1317.887130934	1.72082287629674	0.298885101564193	5.75747291280476	8.53824643816243e-09	7.25318630968456e-07
ENSMUSG00000051504	Siglech	341.099308025444	-1.81959756587148	0.316004032050398	-5.75814667320855	8.50424483854866e-09	7.25318630968456e-07
ENSMUSG00000029581	Fscn1	1765.71378247517	1.63691584695795	0.285052752317298	5.74250146210083	9.32880732558583e-09	7.89146545739578e-07
ENSMUSG00000027254	Map1a	4770.39961305286	1.7300487578503	0.30268685191252	5.71563894143079	1.0929257762277e-08	9.20664211413903e-07
ENSMUSG00000029053	Prkcz	1477.0362704149	1.58136547966613	0.276875516273627	5.7114673805369	1.12006168113416e-08	9.39591742761416e-07
ENSMUSG00000038495	Otud7b	2381.64927169867	1.41221928257896	0.247291491415612	5.71074756553393	1.12480982961858e-08	9.39659597498375e-07
ENSMUSG00000108348	Gm42372	489.283154149174	2.01733607933653	0.354645918481061	5.68831043643959	1.28302428555912e-08	1.06740198103974e-06
ENSMUSG00000063296	Tmem117	199.757973035288	1.84148637233164	0.324037144133133	5.68294840783762	1.32392216973968e-08	1.09689403470654e-06
ENSMUSG00000036046	5031439G07Rik	7137.52587653947	1.53759975698121	0.271165790880293	5.67033087761425	1.42521998281435e-08	1.17598171778694e-06
ENSMUSG00000110390	Gm45869	27.6467226854653	3.17228840170443	0.560278149014447	5.66198843785827	1.49628908450148e-08	1.22958318931707e-06
ENSMUSG00000029120	Ppp2r2c	1983.93311410477	1.65973092376824	0.293822525062352	5.64875318328991	1.6161569586956e-08	1.32268650607392e-06
ENSMUSG00000033579	Fa2h	1829.79117161811	4.93091927872111	0.874276045185572	5.64000272668398	1.70047471506063e-08	1.38605900559982e-06
ENSMUSG00000045629	Sh3tc2	158.719003863165	2.06689871761516	0.367338472195349	5.62668730357214	1.83703298333877e-08	1.49133004248224e-06
ENSMUSG00000052151	Plpp2	162.435344916991	1.72603510112821	0.306866496182372	5.62471016745479	1.85819696257925e-08	1.50245298986377e-06
ENSMUSG00000020023	Tmcc3	3089.91473513203	1.39926559473221	0.249932326405543	5.59857788248546	2.16117307927709e-08	1.74043590420343e-06
ENSMUSG00000031918	Mtmr2	1624.10320519621	1.45306624022235	0.260042131274813	5.58781084087773	2.29949916669107e-08	1.84445484952157e-06
ENSMUSG00000011884	Gltp	1526.45562767142	1.55396289419528	0.278382006739512	5.58212404744016	2.37598809050546e-08	1.89074182712042e-06
ENSMUSG00000002190	Clgn	38.9883020989574	2.24213072098535	0.401632521975461	5.58254274319534	2.37027331051701e-08	1.89074182712042e-06
ENSMUSG00000052613	Pcdh15	38.7474911054394	2.79838423501712	0.501382652578953	5.58133437729271	2.38680271912187e-08	1.89187004504254e-06
ENSMUSG00000042686	Jph1	127.191239580603	2.39142645048046	0.430083092276743	5.5603823852291	2.69184209146366e-08	2.11852957756303e-06
ENSMUSG00000032087	Dscaml1	509.322650959879	1.69861218428996	0.305491764896587	5.56025523262455	2.69380406226661e-08	2.11852957756303e-06
ENSMUSG00000055945	Prr18	2575.33256103261	1.53105146994712	0.275928876909961	5.54871779674847	2.8777223880002e-08	2.25436516877853e-06
ENSMUSG00000034958	Atcay	97.0709266926407	2.40113801307905	0.433091994963319	5.54417546619032	2.95342556135383e-08	2.30470220258669e-06
ENSMUSG00000069808	Tlcd3a	342.291902552647	1.78388672292254	0.323324922150349	5.517318959078	3.44210377392757e-08	2.67567086025034e-06
ENSMUSG00000076432	Ywhaq	7094.16425963598	1.07671861946537	0.195183871024656	5.51643234562835	3.45950578340565e-08	2.67885499758869e-06
ENSMUSG00000027223	Mapk8ip1	5500.06179455184	1.33409387754864	0.242309512668865	5.50574289409671	3.6761471434689e-08	2.83570384825515e-06
ENSMUSG00000036353	P2ry12	1163.96172511042	-1.58375109474809	0.288049869688272	-5.49818368764416	3.83723103165685e-08	2.94866306718883e-06
ENSMUSG00000054675	Tmem119	946.411604381899	-1.49074611855646	0.271356961114616	-5.4936719236283	3.93661503326276e-08	3.01353119637563e-06
ENSMUSG00000055415	Atp10b	54.2570083520723	2.71091008435661	0.493710034896235	5.49089524770622	3.99901493924032e-08	3.04970332468657e-06
ENSMUSG00000109792	Gm45426	21.298973490083	5.46635902501335	0.999757328494669	5.4676858765757	4.55948974294631e-08	3.46400781112219e-06
ENSMUSG00000044352	Sowaha	80.390229173474	2.66108579926507	0.486901581331407	5.46534638887076	4.62003727069479e-08	3.49681241995858e-06
ENSMUSG00000007035	Msh5	88.7832249180843	-1.50471978411181	0.27559139621145	-5.45996647499582	4.76224500285831e-08	3.59094676563844e-06
ENSMUSG00000026737	Pip4k2a	2462.51937895308	1.49033207840809	0.273999716997198	5.43917378726099	5.35282219793306e-08	4.02120781011143e-06
ENSMUSG00000021384	Susd3	67.9971602244122	-1.98642506796936	0.365448338992551	-5.43558379125606	5.46173109995454e-08	4.08777071507007e-06
ENSMUSG00000042105	Inpp5f	1613.1917686277	1.26891034481807	0.234780571198384	5.40466503825764	6.49296155232806e-08	4.84158499751929e-06
ENSMUSG00000018411	Mapt	4743.28913406967	1.78679046586581	0.330852758145231	5.4005608896314	6.64328571965916e-08	4.93539746840951e-06
ENSMUSG00000026764	Kif5c	1351.82713276118	2.76541377515484	0.513070931818853	5.38992486935746	7.04871456869711e-08	5.21734450042569e-06
ENSMUSG00000020696	Rffl	515.94542930656	1.76433483908857	0.327925245203437	5.3802958597897	7.43635225670295e-08	5.48410549392676e-06
ENSMUSG00000041439	Mfsd6	686.825062582527	1.55705581386503	0.290596014270582	5.35814580173564	8.40803772104567e-08	6.15560085228409e-06
ENSMUSG00000034648	Lrrn1	1815.886953005	1.87965475999176	0.35079338580313	5.35829589742223	8.40105707266818e-08	6.15560085228409e-06
ENSMUSG00000035235	Trim13	285.795009800146	1.31469839303932	0.245574783635139	5.35355614928535	8.62422566860085e-08	6.2909976589109e-06
ENSMUSG00000049044	Rapgef4	1367.07422521501	2.67497463154489	0.500309284345518	5.34664199774779	8.96009917644937e-08	6.51240710178538e-06
ENSMUSG00000058070	Eml1	2041.08856333286	1.49171588420798	0.27907267454437	5.34525956954919	9.02875721458282e-08	6.53870392090633e-06
ENSMUSG00000019927	Ube2d1	855.45756980651	1.10676560195142	0.207220557482784	5.34100291687214	9.24337689715175e-08	6.67014003836402e-06
ENSMUSG00000055013	Agap1	1695.44705916979	1.32728365813445	0.249632354785804	5.31695364278128	1.05518937469366e-07	7.56018778672861e-06
ENSMUSG00000017412	Cacnb4	400.683092238492	2.33821498254759	0.4397582962564	5.31704575548088	1.05465554640488e-07	7.56018778672861e-06
ENSMUSG00000043670	Diras1	116.670630519154	2.25719928086255	0.425743396125389	5.30178342495715	1.14676837930623e-07	8.16537425797953e-06
ENSMUSG00000031833	Mast3	1970.73609857496	1.14557944538451	0.216080837418693	5.30162442477375	1.14776780162331e-07	8.16537425797953e-06
ENSMUSG00000095595	Fam177a	1032.73502990665	1.36282273253286	0.257331923910966	5.29597226733663	1.18384805452202e-07	8.39239890200419e-06
ENSMUSG00000036362	P2ry13	412.109940602444	-1.62626912193293	0.307220922214548	-5.29348427903367	1.20007563025729e-07	8.4719207739488e-06
ENSMUSG00000060402	Chst8	120.700405485011	2.72287661076174	0.514433021738522	5.29296622825611	1.20348151857615e-07	8.4719207739488e-06
ENSMUSG00000094103	Fam177a2	1031.85290800304	1.36492614236801	0.258226523538675	5.28577050747301	1.25176744537761e-07	8.78112682152875e-06
ENSMUSG00000024030	Abcg1	1073.70579956471	1.5438849745425	0.292169858661656	5.2842034480031	1.26252883066424e-07	8.82586560686218e-06
ENSMUSG00000117728	Gm34299	22.4713692520647	5.01388439217709	0.949963141350444	5.2779778224337	1.30617268616713e-07	9.09936840505286e-06
ENSMUSG00000021709	Erbin	4817.02199833279	1.70817556206073	0.323744344367113	5.27631012489203	1.31810949861034e-07	9.15086156397307e-06
ENSMUSG00000051951	Xkr4	45.7664834670471	3.30473450830291	0.6266526341747	5.27363060183292	1.33750992358718e-07	9.25363824452944e-06
ENSMUSG00000036580	Spg20	2019.67784472551	1.2070052408261	0.22890918458834	5.27285632071392	1.34316716504533e-07	9.2609536074855e-06
ENSMUSG00000021314	Amph	632.686266669774	1.47330453608685	0.280217943375326	5.25770947549028	1.45860706146838e-07	1.00225720029156e-05
ENSMUSG00000022500	Litaf	1287.53268251291	1.36845061022384	0.26091425101104	5.24482892337656	1.5642740454561e-07	1.07120848153631e-05
ENSMUSG00000043067	Dpy19l1	2768.26727790026	1.33625049011582	0.255116326374447	5.23780860717842	1.62494443225837e-07	1.10898326286976e-05
ENSMUSG00000049327	Kmt5a	1079.42907193849	0.978133710604944	0.186956678824362	5.23187359101442	1.6780048984715e-07	1.14132677773401e-05
ENSMUSG00000048163	Selplg	976.016130832144	-1.73064758554286	0.3309170915742	-5.22985252079313	1.69645319088052e-07	1.14998963272719e-05
ENSMUSG00000027460	Angpt4	21.6773188532863	4.13675194843744	0.79285220232939	5.21755749215769	1.81297959268489e-07	1.22075980399749e-05
ENSMUSG00000053716	Dusp7	742.711469342268	1.48728896645198	0.28504943549806	5.21765273400128	1.81204788219905e-07	1.22075980399749e-05
ENSMUSG00000075555	Gm10863	191.059217888027	2.36500075325429	0.45401331762543	5.20909995685515	1.89758870076352e-07	1.2734717770824e-05
ENSMUSG00000035226	Rims4	76.1412490058046	3.34800279444318	0.646799178221974	5.17626321611402	2.26374029949779e-07	1.51414895182023e-05
ENSMUSG00000032259	Drd2	67.2016105894966	3.42190407372108	0.662828410489069	5.16257906204748	2.43570445494341e-07	1.62377608580714e-05
ENSMUSG00000021798	Ldb3	77.8025364557453	2.3998736298785	0.46562536570824	5.15408696909836	2.5486964510102e-07	1.69349523591381e-05
ENSMUSG00000074217	Misp3	37.1970618468055	3.5560770340357	0.695172426762963	5.11538849518874	3.13095863412418e-07	2.07353915068494e-05
ENSMUSG00000017400	Stac2	53.3476834135213	3.36381231626337	0.660113994443023	5.0958051860446	3.47262095930632e-07	2.29227140241686e-05
ENSMUSG00000045994	B3gat1	695.674030732783	1.47670503222285	0.290200221774786	5.08857306583613	3.60767781273309e-07	2.36590805875425e-05
ENSMUSG00000033066	Gas7	2384.11860755128	1.519425376625	0.298576903064829	5.08889120701707	3.60163150982522e-07	2.36590805875425e-05
ENSMUSG00000020435	Osbp2	161.799285034878	1.64350970287938	0.3248942604957	5.05859875878333	4.22348497853081e-07	2.75182598940973e-05
ENSMUSG00000024044	Epb41l3	871.137479173288	2.1472457385951	0.42444397055567	5.05896157691669	4.21545788541357e-07	2.75182598940973e-05
ENSMUSG00000024598	Fbn2	115.618891044693	1.90739702125863	0.377991829508008	5.04613293822061	4.50841776276471e-07	2.9279991876691e-05
ENSMUSG00000034177	Rnf43	130.39858281507	1.76796579341819	0.350967813803351	5.03740150488211	4.71894247639741e-07	3.05487038190704e-05
ENSMUSG00000104651	Gm21168	17.5308130752373	4.50739807741231	0.895198280192502	5.03508348613342	4.77640617095344e-07	3.08215978973736e-05
ENSMUSG00000037419	Endod1	2920.24418996499	1.16323808287779	0.231254975340816	5.03011051400496	4.90197207570365e-07	3.15307999361475e-05
ENSMUSG00000027993	Trim2	2991.25946405587	1.28772795021642	0.256046490250847	5.02927397659245	4.92340480009251e-07	3.15678053631409e-05
ENSMUSG00000106275	Gm42495	10.9072386436506	6.95532788271218	1.38784240096139	5.01161218153735	5.39759018622945e-07	3.44983121331294e-05
ENSMUSG00000026608	Kctd3	1152.39352439697	1.19949528416935	0.239417330020625	5.01006039982992	5.44129552706923e-07	3.45673723198134e-05
ENSMUSG00000028488	Sh3gl2	398.911027926175	1.15798011502943	0.231133316343819	5.01000951895178	5.44273432939991e-07	3.45673723198134e-05
ENSMUSG00000041670	Rims1	429.476731885034	4.43373527007161	0.885745296476876	5.00565488488299	5.56724260980238e-07	3.52469482588526e-05
ENSMUSG00000040229	Gpr34	395.935240099439	-1.72667893617462	0.345596971343307	-4.9962212616134	5.84645779814871e-07	3.6783354640665e-05
ENSMUSG00000022742	Cpox	1175.51617207051	1.55835880312522	0.311899498379209	4.99634918049965	5.84258292706885e-07	3.6783354640665e-05
ENSMUSG00000029608	Rph3a	338.081590237425	4.17149569821012	0.836546715831232	4.98656634383547	6.14618074351213e-07	3.8548615859542e-05
ENSMUSG00000062257	Opcml	142.712537221458	1.58426907078936	0.317897158303763	4.98358991078346	6.2415290676445e-07	3.9025063577294e-05
ENSMUSG00000026944	Abca2	9514.4187646739	1.5477872279459	0.31076299194341	4.98060344401548	6.33863092516608e-07	3.95094911505785e-05
ENSMUSG00000046160	Olig1	7104.809846164	1.5871569624107	0.32033774300461	4.95463615221843	7.24657603775617e-07	4.50294183235015e-05
ENSMUSG00000033713	Foxn3	1711.32593903104	1.45748832658123	0.294546827601056	4.94823977040181	7.48876250003839e-07	4.63911555117763e-05
ENSMUSG00000051022	Hs3st1	741.697895259615	1.51554157419089	0.307465107258655	4.92914980728509	8.25882296552446e-07	5.1004565265308e-05
ENSMUSG00000047712	Ust	293.589591508403	1.97758649618224	0.401575722366087	4.92456686507412	8.4547415778548e-07	5.20548355311776e-05
ENSMUSG00000100131	Gm28439	57538.3531999059	0.935829769394441	0.190281496330419	4.91813333110118	8.73733945061294e-07	5.35374886853657e-05
ENSMUSG00000090053	Pakap	66.3741038068347	2.73189504226507	0.555561445157012	4.91735894576519	8.77196201631537e-07	5.35374886853657e-05
ENSMUSG00000002797	Ggct	103.669595537997	1.45619862261407	0.296138821311373	4.91728377983568	8.77532969064256e-07	5.35374886853657e-05
ENSMUSG00000022892	App	23160.822265205	1.47048918967465	0.299319360143529	4.91277673776106	8.97955089780224e-07	5.46179148717379e-05
ENSMUSG00000110205	Gm33594	24.3016050373602	5.14894931007472	1.04835475387222	4.91145701496221	9.04021072095773e-07	5.48212537485066e-05
ENSMUSG00000022462	Slc38a2	4512.33930864205	1.21849327605068	0.248223757306271	4.90885034242408	9.16118534260381e-07	5.53880313821749e-05
ENSMUSG00000032854	Ugt8a	2658.41741164803	4.76570170576104	0.971765193246347	4.90416999793994	9.38232093383905e-07	5.65551698685574e-05
ENSMUSG00000116504	I730030J21Rik	15.2089046021083	3.92678605542076	0.801221922969092	4.90099676862217	9.53516249387459e-07	5.73049034296051e-05
ENSMUSG00000026872	Zeb2	2140.3124720545	1.45310984458099	0.296791070552629	4.89606995882753	9.77722710440125e-07	5.84227452598918e-05
ENSMUSG00000043531	Sorcs1	328.850366808336	1.84861620752178	0.377574505343868	4.89603027047124	9.7792008903708e-07	5.84227452598918e-05
ENSMUSG00000047261	Gap43	133.803387562099	2.42267982232359	0.494952109582494	4.89477623272924	9.84176475344646e-07	5.86225591068454e-05
ENSMUSG00000074657	Kif5a	7754.30847226946	4.19470541257282	0.860111984412342	4.87692938662956	1.07749985671401e-06	6.39920490124574e-05
ENSMUSG00000028550	Atg4c	444.119620077204	1.1878772604316	0.243747761154169	4.87338736900345	1.09700821527696e-06	6.49590188181503e-05
ENSMUSG00000041362	Shtn1	413.41424649478	2.46990786833334	0.510878548343452	4.83462826212245	1.33394674172483e-06	7.87576239036542e-05
ENSMUSG00000032549	Rab6b	650.390116510075	1.64848959053314	0.341867405576714	4.82201451101259	1.4211560430065e-06	8.36612123211984e-05
ENSMUSG00000014776	Nol3	179.012857260529	1.49093062598815	0.309711777181238	4.81392938801834	1.47991117829198e-06	8.6866040094905e-05
ENSMUSG00000033039	Micall1	1212.86284648003	1.5187457383228	0.315745002343874	4.8100388827968	1.50900938491877e-06	8.83165289144463e-05
ENSMUSG00000030798	Cd37	231.026118072583	-1.75707858924489	0.365560730742233	-4.80652991823637	1.53572510374361e-06	8.96195754019423e-05
ENSMUSG00000028059	Arhgef2	2597.80536675187	1.24457399780912	0.25909135624619	4.80361064854098	1.55829710634344e-06	9.06538757002692e-05
ENSMUSG00000028328	Tmod1	672.446450747056	2.12199026174852	0.441798055506027	4.80307741354368	1.56245442149672e-06	9.06538757002692e-05
ENSMUSG00000037172	Dennd11	1212.60480027686	1.49151715973787	0.310626919281118	4.80163523235421	1.57375173182676e-06	9.10469644162878e-05
ENSMUSG00000020101	Vsir	2042.18080558803	-0.792543493308076	0.165398491080889	-4.79172142459558	1.65356392942428e-06	9.53902653040089e-05
ENSMUSG00000050272	Dscam	140.413064013347	4.67237464127474	0.976105927642146	4.78674958214955	1.69504113158926e-06	9.7503608863676e-05
ENSMUSG00000036528	Ppfibp2	839.964937088127	1.26287332352992	0.264147559177501	4.78093883381788	1.74478447503934e-06	9.97947324885425e-05
ENSMUSG00000009828	Cilk1	861.314735664303	1.21834970019644	0.254817042301622	4.78127243449557	1.74189110135206e-06	9.97947324885425e-05
ENSMUSG00000073982	Rhog	1466.7679969765	1.28354477268551	0.268972095263077	4.77203693353431	1.82372050288297e-06	0.000104014064828733
ENSMUSG00000022051	Bnip3l	3319.44991178846	1.12277882719586	0.235463647077419	4.7683744014493	1.85718399457054e-06	0.000105623404979346
ENSMUSG00000053007	Creb5	574.163821198274	1.45259219785412	0.305530486139585	4.75432817264098	1.99107395229383e-06	0.000112919132060653
ENSMUSG00000005667	Mthfd2	186.068389597248	1.40965429923849	0.296592801844349	4.75282707628984	2.00591900797337e-06	0.00011344148142564
ENSMUSG00000017132	Cyth1	1843.19837188089	1.15947122885113	0.24410592430894	4.74986927143849	2.03548189400589e-06	0.000114470270871566
ENSMUSG00000024349	Sting1	208.124371006113	-0.994720210987636	0.209401408913342	-4.75030333439297	2.03111743722364e-06	0.000114470270871566
ENSMUSG00000027339	Rassf2	3512.59799735115	0.924649425558065	0.195265163481343	4.73535273303582	2.18674442266859e-06	0.00012263433276208
ENSMUSG00000041607	Mbp	63122.9641724581	4.67314608452523	0.989650226682466	4.72201789938521	2.33516125254671e-06	0.000130593893048675
ENSMUSG00000041377	Ninj2	58.3632235852225	3.19756470119827	0.678692962853736	4.71135679343617	2.46072985269014e-06	0.000137235108377315
ENSMUSG00000039095	En2	47.5179395628944	1.95106288826754	0.415177668909543	4.69934448399397	2.60997882964972e-06	0.000145156640268889
ENSMUSG00000082361	Btc	44.3822387591539	3.18342017314247	0.677649422838189	4.69773907547858	2.63057185187805e-06	0.000145898906594658
ENSMUSG00000014496	Ankrd28	1847.55513577548	1.29997109455887	0.277261698426887	4.68860683583264	2.75071297067618e-06	0.000152011846593295
ENSMUSG00000022358	Fbxo32	784.101268008008	1.2908711456122	0.275343433613797	4.68822200940082	2.75588953492041e-06	0.000152011846593295
ENSMUSG00000030556	Lrrc28	306.904975540104	1.25210798067746	0.267678103766819	4.67766307014862	2.90162802334704e-06	0.000159613325120344
ENSMUSG00000079045	Prox1os	25.618444810074	2.6336834218085	0.56329954482471	4.67545810396148	2.93298153091981e-06	0.000160898411885582
ENSMUSG00000034377	Tulp4	3757.57753447524	1.39905414711344	0.300383351956585	4.65756220509732	3.19975756761017e-06	0.000175056301925803
ENSMUSG00000047988	4933428G20Rik	91.0638914213172	1.62648705342872	0.349381608244923	4.65533106221357	3.23460536132905e-06	0.000176483224226661
ENSMUSG00000024897	Apba1	834.524102484233	1.25853407228562	0.27142703906407	4.63673065375239	3.5396316944677e-06	0.000192603797039779
ENSMUSG00000020231	Dip2a	2934.09559226188	1.46216662172815	0.315842977442468	4.62940994784183	3.66709155015111e-06	0.000199001493744454
ENSMUSG00000039753	Fbxl5	1888.63645416859	0.884689915873133	0.191416472459329	4.62180660058452	3.80412580919908e-06	0.000205882970205928
ENSMUSG00000039529	Atp8b1	101.803812697707	2.0347881092438	0.44090489704053	4.6150272380775	3.93043765145498e-06	0.000212148796881349
ENSMUSG00000025318	Jph3	123.013195671195	2.90436506603968	0.629896348347891	4.61086188808258	4.01002899989892e-06	0.000215866079826109
ENSMUSG00000031389	Arhgap4	198.826763952079	-1.30220019004677	0.282640693547606	-4.60726363816201	4.08002568904492e-06	0.000218735406676406
ENSMUSG00000021091	Serpina3n	1482.03927715707	1.15075409767301	0.249783441871093	4.60700713006783	4.08505999653944e-06	0.000218735406676406
ENSMUSG00000024661	Fth1	25504.0006070735	1.18388331559437	0.257135041969755	4.60413060205782	4.14192487488439e-06	0.000221191972164582
ENSMUSG00000117864	Gm19500	73.3789493402262	2.87958423483867	0.626113610260211	4.59914013631156	4.24238343915593e-06	0.000225957422699805
ENSMUSG00000031990	Jam3	1856.50270368311	0.934551768952325	0.203444993587256	4.59363365238822	4.35593814207771e-06	0.000231393410592218
ENSMUSG00000044447	Dock5	575.824006615697	2.07093570554888	0.45143859009506	4.5874139938121	4.48770209522796e-06	0.000237765542850591
ENSMUSG00000027398	Il1b	117.024409161324	-2.59748081445286	0.56661064595847	-4.58424287115009	4.55634392202365e-06	0.000240768693391344
ENSMUSG00000025591	Tma16	269.667406424843	1.24530189597623	0.271701372616437	4.5833478277426	4.57589923295796e-06	0.00024116905564697
ENSMUSG00000022439	Parvg	122.043065722972	-1.73063670770676	0.377971405762316	-4.57875035339329	4.67762071599077e-06	0.000245886521866951
ENSMUSG00000032012	Nectin1	430.34703049608	1.50831847100457	0.330327587560999	4.56612928439118	4.9681243075228e-06	0.000260477204904574
ENSMUSG00000045215	Asxl3	56.2976155494992	3.2872133773723	0.721896669618579	4.55357880942868	5.27409005075782e-06	0.000275800662316642
ENSMUSG00000000627	Sema4f	522.30189884913	4.76196139106958	1.04857921929758	4.54134633171496	5.58961208041099e-06	0.0002915431606604
ENSMUSG00000040899	Ccr6	36.9273830660545	-1.96599598206579	0.43306749436834	-4.53969879437232	5.6334645266829e-06	0.000293071166190457
ENSMUSG00000025702	Marchf8	2637.99800643922	1.0443185825181	0.230105921783529	4.53842549736961	5.66758124540284e-06	0.000294086116530143
ENSMUSG00000038738	Shank1	623.513397901342	2.39903679205862	0.529196618886208	4.53335623554783	5.80537835698577e-06	0.000300461908640603
ENSMUSG00000104727	Gm42500	16.974447920963	4.09264611047293	0.903267074660153	4.53093689041279	5.87226803295826e-06	0.000301597888539665
ENSMUSG00000111219	Gm38642	12.2561129026919	6.14737828060546	1.35669562068344	4.53114035815101	5.86661430066209e-06	0.000301597888539665
ENSMUSG00000064345	mt-Nd2	57179.70154483	0.935842770691943	0.206496176101786	4.53201017257893	5.84250356421601e-06	0.000301597888539665
ENSMUSG00000022372	Sla	83.6646502279844	-1.5874477814815	0.350412058280289	-4.53023160581913	5.89190608110993e-06	0.000301836501605563
ENSMUSG00000032380	Dapk2	95.9892083793666	1.25940854875567	0.278105524495794	4.52852761928761	5.93961184626331e-06	0.000303508135281267
ENSMUSG00000035093	Secisbp2l	3540.62346036572	1.36104184228279	0.300779537899136	4.52504798627359	6.03818036869942e-06	0.000307763760412723
ENSMUSG00000006651	Aplp1	30332.0429870309	1.23646885728165	0.273533140363805	4.52036216027469	6.17339300477547e-06	0.000313070330894571
ENSMUSG00000021375	Kif13a	1810.82490084021	1.2645433583456	0.279740448290156	4.52041657212895	6.17180641652401e-06	0.000313070330894571
ENSMUSG00000026928	Card9	94.5843633716735	-1.44236324656523	0.319275951410722	-4.51760691712652	6.25424501211219e-06	0.000316373655348881
ENSMUSG00000027562	Car2	14505.0475522515	1.29940743982934	0.28779464480726	4.51505079498464	6.33015912743229e-06	0.00031941126243758
ENSMUSG00000055421	Pcdh9	2635.12365188893	1.49668076174024	0.331652929927554	4.51279221946623	6.39796941719351e-06	0.000322025795690892
ENSMUSG00000024617	Camk2a	2251.00256368466	4.0499598034419	0.898074949335804	4.50960112676248	6.49496283344742e-06	0.000326092485600491
ENSMUSG00000021287	Xrcc3	285.099199864171	1.31045225287151	0.291065144091337	4.502264456854	6.7233249009527e-06	0.00033671815977831
ENSMUSG00000020620	Abca8b	219.707075032977	1.28516113068313	0.285559473188302	4.50050252696635	6.77929987851704e-06	0.000338679018496734
ENSMUSG00000086267	Gm12496	7.58165490908868	6.43265471245096	1.43727407764443	4.47559363416164	7.6199294593884e-06	0.0003797327717967
ENSMUSG00000068798	Rap1a	1913.60010730333	0.870972238528756	0.194859556756998	4.46974350667805	7.83134544503322e-06	0.00038930488356754
ENSMUSG00000060096	Amd-ps3	339.44323244822	0.851254041696088	0.190587450670332	4.46647477943625	7.95190316923101e-06	0.000394324301739231
ENSMUSG00000027624	Epb41l1	994.790612407223	1.44876555006842	0.324674272222247	4.46221235871966	8.11177765230332e-06	0.000401263929911112
ENSMUSG00000089707	Slain1os	13.8879280515994	3.62280994463238	0.812065343222786	4.46122959792224	8.14907243318773e-06	0.000402120772787668
ENSMUSG00000061762	Tac1	19.3928915828305	5.86687313111684	1.31636419466027	4.45687686957406	8.31623371344082e-06	0.00040936609621688
ENSMUSG00000045991	Onecut2	19.1591856855643	2.74282347415733	0.615515417388129	4.45614097823283	8.3448166790159e-06	0.000409771205362505
ENSMUSG00000051980	Casr	16.083828863704	4.96608717652401	1.11531932947072	4.45261464165664	8.4830921228487e-06	0.000415547673258669
ENSMUSG00000069072	Slc7a14	39.8069478189296	2.33130455726242	0.524239676748524	4.44702043866995	8.70695563179045e-06	0.000425288993351718
ENSMUSG00000038665	Dgki	135.947281944173	1.24195751797134	0.279337933268287	4.44607541639722	8.74532574616854e-06	0.000425288993351718
ENSMUSG00000012296	Tjap1	1020.06490925881	1.26122563225938	0.283645510559799	4.4464854380041	8.72865810646641e-06	0.000425288993351718
ENSMUSG00000015950	Ncf1	197.648352198353	-1.68449554015124	0.379449657396677	-4.43931232329527	9.02467724726484e-06	0.000437816450648634
ENSMUSG00000019836	Amd-ps4	266.804854830286	0.848405978487577	0.191148065464879	4.43847535900624	9.05983540271717e-06	0.000438465543660829
ENSMUSG00000079157	Fam155a	89.4442578916176	1.91577895848521	0.432708116180518	4.42741628096937	9.53685690061786e-06	0.000460444940000334
ENSMUSG00000031381	Piga	256.475760643366	1.25383191033847	0.283565942282484	4.42165903368404	9.79459335775273e-06	0.000471757292037406
ENSMUSG00000052336	Cx3cr1	2219.54503160813	-1.55816695705275	0.352582603485751	-4.41929619229134	9.90228556545596e-06	0.000475806003077148
ENSMUSG00000015852	Fcrls	735.256522193081	-1.65317550792651	0.374177909021802	-4.41815368589861	9.95476280842365e-06	0.000477188665766651
ENSMUSG00000104572	Fbxw23	10.3138347394685	6.87632084273836	1.55756130335712	4.41479948681142	1.01103658534311e-05	0.0004825907889601
ENSMUSG00000111197	Gm10608	316.806880402297	1.11081301755932	0.251617340373888	4.41469183287893	1.01153982487042e-05	0.0004825907889601
ENSMUSG00000021662	Arhgef28	456.734666922642	1.16335702849603	0.26384501034677	4.4092439988425	1.03732100070566e-05	0.000493720655016713
ENSMUSG00000097617	Gm10687	143.582831241208	1.66741949358083	0.378412770116576	4.40635101470585	1.0512655632579e-05	0.000499177584553567
ENSMUSG00000048126	Col6a3	150.680573036492	2.46940852202712	0.561338355388637	4.39914447021431	1.08678462924717e-05	0.000514829057426667
ENSMUSG00000039838	Slc45a1	22.1961685051894	2.75034143411777	0.626399185393108	4.39071681166339	1.12977600906242e-05	0.000533938506818163
ENSMUSG00000000359	Rem1	96.6976610168201	-1.53893579935452	0.350937738432543	-4.38521034023913	1.15873755724708e-05	0.000543796345922039
ENSMUSG00000018796	Acsl1	602.969729472457	1.17821486352929	0.268678472090431	4.38522243469036	1.15867317618636e-05	0.000543796345922039
ENSMUSG00000064367	mt-Nd5	48073.9868113281	1.27255748021367	0.290167060507388	4.38560282476056	1.15665002921945e-05	0.000543796345922039
ENSMUSG00000042492	Tbc1d10b	1594.7130084346	0.814542569021035	0.186105413685076	4.3767806260563	1.20445089607589e-05	0.000563935113737114
ENSMUSG00000024516	Sec11c	1822.55403925372	1.13547075520415	0.259529067598691	4.37511977255635	1.21365820624088e-05	0.000566927625666998
ENSMUSG00000057716	Tmem178b	932.153208360614	1.51282345035074	0.345876599055635	4.37388205643654	1.2205634009656e-05	0.000568833401658344
ENSMUSG00000030685	Kctd13	581.908960228055	1.10316810174873	0.252270077310037	4.37296453670545	1.22570640776391e-05	0.00056991101864921
ENSMUSG00000028111	Ctsk	78.8657226806735	1.40000109915705	0.320369510418365	4.36995735745518	1.242708017727e-05	0.000576484804628977
ENSMUSG00000056596	Trnp1	123.476691429941	2.14607914069575	0.491673091496678	4.36484968937995	1.27210199931862e-05	0.000588763897753606
ENSMUSG00000036503	Rnf13	6839.43756357985	0.860467698520164	0.197176566979145	4.36394502502509	1.27737690763968e-05	0.000589849295447468
ENSMUSG00000048240	Gng7	626.767960394621	1.20504323269426	0.276240255095839	4.36230133177433	1.2870143899166e-05	0.000592939604397964
ENSMUSG00000029925	Tbxas1	110.078029427301	-1.36488484137884	0.313063273619283	-4.35977310784363	1.30197368943007e-05	0.000598462015737344
ENSMUSG00000070639	Lrrc8b	1310.5901080555	1.27216636710395	0.291878025994754	4.35855478591876	1.30924149579693e-05	0.000600431868676071
ENSMUSG00000060803	Gstp1	3931.04134333691	1.27254309313874	0.2920856345437	4.35674659291863	1.32009952474623e-05	0.000604035539357178
ENSMUSG00000065485	Mir219a-2	11.7442919350611	5.17566642765754	1.18854664617104	4.35461783879597	1.33299260318974e-05	0.000608551929252133
ENSMUSG00000085887	Arhgap27os3	17.5723327747947	-2.68280877596316	0.616314019041905	-4.35299002306281	1.34293264110854e-05	0.000611702779715797
ENSMUSG00000083863	Gm13341	3030.35872565297	0.814531266104648	0.187317952841038	4.34838868218829	1.37141397046764e-05	0.000623265857052483
ENSMUSG00000025738	Fbxl16	668.018580214259	1.99020332095976	0.458879475901035	4.33709378056599	1.44379033449061e-05	0.000654680873970707
ENSMUSG00000027848	Olfml3	740.785913795129	-1.45711518010423	0.336523771107271	-4.32990268506101	1.49175249984926e-05	0.000674909057965507
ENSMUSG00000031343	Gabra3	41.2307057298754	2.83685161340551	0.655480951914935	4.32789328983225	1.50542370762948e-05	0.000679567163805027
ENSMUSG00000015714	Cers2	3792.27011324925	0.995052955410883	0.229989425165035	4.32651612002099	1.51486238409795e-05	0.000682052942977077
ENSMUSG00000019647	Sema6a	1771.87922172083	1.12531056172315	0.260121084235553	4.32610284179855	1.51770584837695e-05	0.000682052942977077
ENSMUSG00000020102	Slc16a7	119.168211797955	1.53234950928293	0.354579515640013	4.3215962617498	1.5490444361776e-05	0.000694586005201864
ENSMUSG00000031657	Heatr3	540.865645134625	0.902624339031392	0.208897951056424	4.32088651165176	1.55403589679943e-05	0.000695275660228066
ENSMUSG00000005373	Mlxipl	247.246114587562	-0.968977552025229	0.224573454050519	-4.31474662097531	1.59786065058195e-05	0.000712207504262966
ENSMUSG00000018381	Abi3	46.0177231148847	-1.85798452772704	0.430627770231228	-4.31459524017548	1.59895590288015e-05	0.000712207504262966
ENSMUSG00000032412	Atp1b3	4231.1402481764	1.01526090219505	0.235374577579409	4.31338385239388	1.60774620353851e-05	0.000714542037877282
ENSMUSG00000016349	Eef1a2	336.658493817012	2.29049599076061	0.531175876928045	4.31212351736916	1.61694056748857e-05	0.000717045472362277
ENSMUSG00000038155	Gstp2	960.537129183185	1.29086997266697	0.299483053068546	4.31032727708808	1.63013110888e-05	0.000721306145386398
ENSMUSG00000117310	Ptp4a1	90.0276338916804	1.68379695083979	0.391166297381479	4.30455528022573	1.6732150957118e-05	0.00073874648074486
ENSMUSG00000000149	Gna12	6327.56320427653	1.01356580357979	0.235501970220743	4.30385275600771	1.67853243451714e-05	0.000739389241948198
ENSMUSG00000032268	Tmprss5	105.782249062379	1.50255430553106	0.349155671780692	4.3033936635428	1.68201595794107e-05	0.000739389241948198
ENSMUSG00000030878	Cdr2	252.340748880451	1.37168210762485	0.318881809909172	4.3015376387118	1.69616954790015e-05	0.000743986525226008
ENSMUSG00000039787	Cercam	372.372657602187	1.10821404203604	0.25796640936945	4.29596258189143	1.73936922421961e-05	0.000761276534591596
ENSMUSG00000059921	Unc5c	458.617102117667	1.33245758580047	0.310632712474305	4.28949538246293	1.79079536329746e-05	0.00078208423100364
ENSMUSG00000063317	Usp31	754.803478448317	1.31032894392056	0.305970449966601	4.28253429069242	1.84776645171376e-05	0.000805218224509807
ENSMUSG00000116597	Gm536	35.9742213893972	3.1521507093406	0.736266832239318	4.28126131901595	1.85836974825288e-05	0.000808089808673332
ENSMUSG00000060371	Caln1	56.9298759624764	2.18753237734843	0.511107414694299	4.27998560470274	1.86905402228048e-05	0.000810984151520967
ENSMUSG00000037217	Syn1	282.079144806404	1.43290382751084	0.33497280376293	4.27767213163056	1.88857909891266e-05	0.000817693827922763
ENSMUSG00000017734	Dbndd2	988.619381015307	1.20311976198826	0.281602753234326	4.27240056487347	1.93379794018008e-05	0.000835475406215572
ENSMUSG00000035469	Rcbtb1	1461.81644301851	1.07193745194956	0.251106189888724	4.26886112375237	1.96473540940324e-05	0.000847023939989625
ENSMUSG00000035311	Gnptab	1539.04388172921	0.947416812444861	0.222187838760274	4.26403541134879	2.00767605239758e-05	0.000863686794079495
ENSMUSG00000036907	C1ql2	32.2633950298215	4.33057604695389	1.01725641375974	4.25711353438238	2.07083205552826e-05	0.000888373324050662
ENSMUSG00000051234	Rnf7	2060.72489974121	1.08874079765707	0.255766045929407	4.25678394370445	2.07388596981975e-05	0.000888373324050662
ENSMUSG00000030737	Slco2b1	880.446482783979	-1.08517159719831	0.255400627521735	-4.2488994946027	2.14823267647375e-05	0.000918137589799102
ENSMUSG00000040548	Tex2	1589.91028841757	1.06067546827226	0.249661408305534	4.2484558405367	2.1524906491093e-05	0.000918137589799102
ENSMUSG00000027546	Atp9a	2680.12018606019	1.03803885907043	0.244572411974068	4.24430069888867	2.19276153118211e-05	0.000933337587891955
ENSMUSG00000037032	Apbb1	3092.51570285469	0.813022624531726	0.191907429953032	4.23653542090949	2.26995125756446e-05	0.00096415461326045
ENSMUSG00000040254	Sema3d	228.1328624237	1.5969072466306	0.377350336441672	4.23189564819016	2.31729923400282e-05	0.000982193378487975
ENSMUSG00000024245	Tmem178	84.8387192110377	1.6442281614602	0.388610461950977	4.23104450972712	2.32608633324523e-05	0.000983846557714835
ENSMUSG00000020865	Abcc3	93.555584568191	-1.6863650909842	0.398700735022736	-4.22965132203239	2.340537976977e-05	0.000987883670659914
ENSMUSG00000028937	Acot7	933.623513995513	1.02883390643185	0.243414358859692	4.22667714119892	2.37167577958835e-05	0.000997782671680231
ENSMUSG00000034981	Parm1	317.480719916271	1.51084830339344	0.357473209389822	4.22646582655057	2.37390304343531e-05	0.000997782671680231
ENSMUSG00000033769	Exoc6b	1785.05053281761	0.952395404106481	0.225523106461993	4.22305021887852	2.41018090011688e-05	0.00100881854598863
ENSMUSG00000035413	Tmem98	1137.95105538626	1.10048596371302	0.260574604663931	4.22330474273326	2.40745946481687e-05	0.00100881854598863
ENSMUSG00000084289	Fth1-ps	99.7639159246946	1.31440857974275	0.311324664665014	4.22198665549696	2.4215844976691e-05	0.00100939463129549
ENSMUSG00000015341	Golga7	2393.66779929454	0.871956542273611	0.206510444085843	4.22233628973822	2.41783004410764e-05	0.00100939463129549
ENSMUSG00000043029	Trpv3	42.201592043334	2.31521143411289	0.548467793106188	4.22123498081982	2.42967494399431e-05	0.00101067449684788
ENSMUSG00000027776	Il12a	20.2085177323961	4.09560180687287	0.970380938784479	4.2206123834245	2.43639556669631e-05	0.00101138045245973
ENSMUSG00000005034	Prkacb	2725.88536530394	0.995654007415263	0.236196021706795	4.21537162319877	2.49367213599907e-05	0.00103302677189443
ENSMUSG00000063594	Gng8	33.2369614226391	3.30600893266303	0.784815932563342	4.21246408933754	2.52599883284735e-05	0.00104426970229396
ENSMUSG00000035770	Dync1li2	3011.60881341749	0.92575772383284	0.219834450799567	4.21115853527842	2.54064363620554e-05	0.00104817168704357
ENSMUSG00000117613	Gm2629	72.1200065022838	-2.04869629285412	0.486601371242963	-4.21021479578033	2.55128010479358e-05	0.00105040741001655
ENSMUSG00000105422	Gm6089	6.6164661708917	6.23346342955547	1.48362004198918	4.20152279770896	2.65125542139839e-05	0.00108712271688419
ENSMUSG00000046378	Asphd1	39.5913973949409	2.25888993497508	0.537596895715318	4.20182845730431	2.64767739305001e-05	0.00108712271688419
ENSMUSG00000030830	Itgal	62.8181908828351	-2.31328354236705	0.550876205835431	-4.19928019737001	2.67764811694164e-05	0.00109571320199971
ENSMUSG00000045083	Lingo2	22.7938002443126	2.19758656413776	0.523382231415894	4.19881767516768	2.68312243415388e-05	0.00109572624679148
ENSMUSG00000034641	Cd300ld	13.9066846555682	-2.99595340887901	0.714087513602006	-4.19549894349335	2.72271555887607e-05	0.00110964437949093
ENSMUSG00000011877	Git1	3006.53774982073	0.95015422556116	0.226642639247829	4.19230127532263	2.76138942057579e-05	0.00112313238796873
ENSMUSG00000002668	Dennd1c	88.8959889527423	-1.58838178969042	0.379255235389844	-4.18816048263036	2.81224631888434e-05	0.00114151119230037
ENSMUSG00000042662	Dusp15	326.745776118778	1.26114958726102	0.301276352457066	4.18602249056619	2.83885232018534e-05	0.00114768300727493
ENSMUSG00000028859	Csf3r	351.947744079067	-1.78156421585898	0.42557859099991	-4.18621672597097	2.83642533208884e-05	0.00114768300727493
ENSMUSG00000052160	Pld4	386.066525143123	-1.49764019984221	0.357887925907053	-4.18466254776966	2.85590030529297e-05	0.00115226133960848
ENSMUSG00000031714	Gab1	3542.87559668899	0.975117205434851	0.233340966008793	4.17893703842002	2.92874745398099e-05	0.00117459108547807
ENSMUSG00000096592	Gm15801	269.232539145141	1.24520784054633	0.297952444445485	4.17921672991731	2.92514820831791e-05	0.00117459108547807
ENSMUSG00000064372	mt-Tp	844.808562750509	0.897208521948687	0.214659794741896	4.17967660421681	2.91923939542444e-05	0.00117459108547807
ENSMUSG00000000120	Ngfr	100.874702997319	1.84060169963791	0.44058323529143	4.17764806330051	2.94538926646869e-05	0.00117891694039392
ENSMUSG00000048978	Nrsn1	548.286510424579	3.52203141213813	0.843652030137719	4.174744191113	2.98321077409944e-05	0.0011916861610108
ENSMUSG00000020573	Pik3cg	111.586054968959	-1.42260685252237	0.340825586310743	-4.17400250938122	2.99294456076189e-05	0.00119320698696672
ENSMUSG00000060063	Alox5ap	61.116737284793	-1.91767279111204	0.459765700252866	-4.17097837019451	3.0329465272425e-05	0.00120676506784532
ENSMUSG00000023495	Pcbp4	3023.03745495218	1.05274499655448	0.252798101768521	4.16437065464377	3.12212560525195e-05	0.00123889322770596
ENSMUSG00000034714	Ttyh2	4870.15483713511	0.929136621065214	0.22313090177462	4.16408759914266	3.12600089243841e-05	0.00123889322770596
ENSMUSG00000049577	Zfpm1	548.064752186074	1.07115024885873	0.257447645029493	4.16065273673808	3.17339302798784e-05	0.00125520475112926
ENSMUSG00000083563	Gm13340	2532.16271997874	0.802811796587854	0.193277706959481	4.15366991474168	3.27185054737539e-05	0.00129161111902566
ENSMUSG00000030701	Plekhb1	14346.3405430469	0.917277889893652	0.22088345120968	4.15276873333032	3.28476659562112e-05	0.00129238701394921
ENSMUSG00000032517	Mobp	17870.0396939132	4.52706868638789	1.09016713191711	4.15263729188646	3.28665450326327e-05	0.00129238701394921
ENSMUSG00000034000	Neu4	10.9814559210269	3.72668546141379	0.897573774072926	4.15195449005065	3.29647825642786e-05	0.00129372313326827
ENSMUSG00000040990	Sh3kbp1	601.813945348592	0.920341657569688	0.221704469335055	4.15120931179246	3.30723127520304e-05	0.00129541804014908
ENSMUSG00000062209	Erbb4	302.148457944366	1.85281901254607	0.447653952050396	4.13895377011544	3.48893238890716e-05	0.00136393545215277
ENSMUSG00000067736	Gm10222	16593.8036786617	1.30037529720291	0.314658664482374	4.13265371014675	3.58598795005145e-05	0.00139916076353461
ENSMUSG00000032940	Rbm11	27.5007004274621	1.82740408622656	0.442449399343621	4.13019904408852	3.62449290444457e-05	0.00141144904536136
ENSMUSG00000028976	Slc2a5	77.1269534708755	-1.68395001644139	0.40830823614305	-4.1242127083898	3.72004994663102e-05	0.00144586420029966
ENSMUSG00000089809	Rasgef1b	268.088717962092	1.23422384693705	0.299296964306832	4.12374328552078	3.72764339426918e-05	0.00144602397797344
ENSMUSG00000024013	Fgd2	268.442910329397	-1.46509269899373	0.355464316992573	-4.12163086126122	3.76199672437096e-05	0.00145374817757698
ENSMUSG00000064356	mt-Atp8	6701.60279496935	0.948084442787075	0.230022013515796	4.12171178008564	3.76067526318378e-05	0.00145374817757698
ENSMUSG00000020130	Tbc1d15	1026.94207823056	0.756372695019123	0.183623542227937	4.11914880761976	3.80274519541107e-05	0.00146667948312665
ENSMUSG00000011832	Evi5l	1181.36347681303	0.970984651583803	0.235806975097808	4.11770962746567	3.82656409804798e-05	0.00147036935169546
ENSMUSG00000065947	mt-Nd4l	16525.2653506665	1.29323797216134	0.314068935878548	4.11768826657038	3.82691869213939e-05	0.00147036935169546
ENSMUSG00000029771	Irf5	156.54070603984	-1.50201517473129	0.365032450704086	-4.11474424214657	3.87608945719222e-05	0.00148642493412669
ENSMUSG00000023961	Enpp4	1734.61629116563	1.06101888345232	0.25815418984093	4.11002000047374	3.95624849299217e-05	0.00151428043554014
ENSMUSG00000038668	Lpar1	2222.91540933971	1.23746185148203	0.301759990221201	4.10081485810936	4.11697854039924e-05	0.00157281079608839
ENSMUSG00000020668	Kif3c	1177.603506548	0.907223804737402	0.221497072367524	4.09587266793338	4.20581063203647e-05	0.00160370426997709
ENSMUSG00000039976	Tbc1d16	969.758952452074	1.04407223225085	0.255082154987285	4.09308221620948	4.25676701119861e-05	0.00162006597800494
ENSMUSG00000017737	Mmp9	79.5429932044574	-2.14101638513149	0.523805784293862	-4.08742409749785	4.36189316622735e-05	0.00165694330406897
ENSMUSG00000040133	Gpr176	42.2851650962962	1.90666040124288	0.466579115452932	4.08646752093048	4.37990767080934e-05	0.00166065312874585
ENSMUSG00000026825	Dnm1	273.653645654731	1.72726344230511	0.422793711789857	4.08535745480438	4.40090119620119e-05	0.00166547638690072
ENSMUSG00000002007	Srpk3	102.163392011227	1.3811793637693	0.338582362743883	4.07930097887019	4.51713227164318e-05	0.00170306037499985
ENSMUSG00000057337	Chst3	361.795758093631	1.34409291928287	0.329464969377059	4.07962315940368	4.510876618451e-05	0.00170306037499985
ENSMUSG00000078350	Smim1	411.89990529203	0.882326233314976	0.216359420976191	4.0780578415953	4.54134698644881e-05	0.00170898951174157
ENSMUSG00000027358	Bmp2	82.9476101086047	1.43651376441966	0.352588035065045	4.07419884272209	4.61730194097036e-05	0.00173433096973053
ENSMUSG00000049988	Lrrc25	48.8764078865547	-1.68511544487135	0.413781657785174	-4.072474971199	4.65162000662752e-05	0.00174396770192611
ENSMUSG00000056296	Synpr	230.86413944799	1.52613047794104	0.374799621015408	4.0718570467239	4.66398015332128e-05	0.00174535153209698
ENSMUSG00000056054	S100a8	194.460987283436	-2.40212700313363	0.590030951083696	-4.0711881278799	4.6773954255653e-05	0.00174712434328212
ENSMUSG00000045180	Shroom2	1434.94803754217	1.16257560448203	0.285645342703534	4.06999670808093	4.70138020456597e-05	0.00175283125293568
ENSMUSG00000030268	Bcat1	105.930189320068	1.42576890331263	0.350350287545217	4.06955254212148	4.71035162921193e-05	0.00175292993254942
ENSMUSG00000026288	Inpp5d	453.13677424841	-1.21887397075824	0.29954631735479	-4.06906678580387	4.72018169385027e-05	0.00175334719635217
ENSMUSG00000074093	Svip	874.153582124862	0.92365476843217	0.227310003902023	4.06341451135733	4.83600389957983e-05	0.00179306199834697
ENSMUSG00000038170	Pde4dip	1942.45359647882	0.967945866968874	0.238467587149706	4.05902487016491	4.9278065670027e-05	0.0018237413531887
ENSMUSG00000037685	Atp8a1	3671.32631892176	1.20177988983	0.296142798064813	4.05810945828566	4.94715806370705e-05	0.0018275437302131
ENSMUSG00000037679	Inf2	3668.35430713794	0.951574212347789	0.23492975837454	4.05046265288678	5.11164678078709e-05	0.00188484953548693
ENSMUSG00000031144	Syp	410.580176549985	0.984870540324486	0.243367338617063	4.04684764159818	5.19120055680644e-05	0.00191068447550611
ENSMUSG00000015354	Pcolce2	470.435258304328	1.93193168637326	0.477727507257223	4.04400344762449	5.25461458406176e-05	0.00193049553687802
ENSMUSG00000064363	mt-Nd4	116082.985929617	0.74619535568419	0.18467245845381	4.04064234554406	5.33049988888808e-05	0.00195480791007256
ENSMUSG00000031555	Adam9	1419.28617626588	1.05508055833407	0.261376685426175	4.0366284261879	5.42248480976023e-05	0.00198492521227096
ENSMUSG00000022139	Mbnl2	3026.69035618755	1.04469810112807	0.258857950968773	4.03579684231565	5.44172892325795e-05	0.00198835441763979
ENSMUSG00000094388	Gm8783	214.353180419441	1.17220871276981	0.290596031444847	4.03380840041611	5.48800716453892e-05	0.002001631308762
ENSMUSG00000031101	Sash3	70.295978651526	-1.54601352759491	0.383622494616787	-4.03003877324576	5.57676532235328e-05	0.00203032579086688
ENSMUSG00000079227	Ccr5	183.756744419261	-1.57128198312199	0.389953923354872	-4.0294042167953	5.59183941688989e-05	0.00203213904296469
ENSMUSG00000048385	Scrt1	205.693486524505	2.18531074380976	0.543001457666454	4.02450253669874	5.70958787277929e-05	0.00207119157914712
ENSMUSG00000041870	Ankrd13a	1591.12327129598	0.845579947998311	0.210289608359009	4.02102583478459	5.79452489191433e-05	0.00209445546945981
ENSMUSG00000021557	Agtpbp1	711.504082219178	1.06446278209979	0.264704897875909	4.02131879931741	5.78732175193509e-05	0.00209445546945981
ENSMUSG00000052609	Plekhg3	1521.82350233835	1.00671691324462	0.250905199861799	4.01233977533798	6.01198831935633e-05	0.00216916417264518
ENSMUSG00000051615	Rap2a	1450.45671034511	1.13610740127944	0.283202607124379	4.0116417458702	6.02979556668194e-05	0.00217169721187849
ENSMUSG00000022604	Cep97	967.051937569741	0.845801888196783	0.210926787420269	4.00993111657995	6.07364638419881e-05	0.00218358433309062
ENSMUSG00000109598	Gm36356	9.05881380626904	5.69998940106946	1.42355228181067	4.00406045770193	6.2264441089832e-05	0.00223452761579606
ENSMUSG00000040351	Ankib1	1467.29027789974	1.0770474223715	0.269427026918377	3.99754781355991	6.40020658854918e-05	0.00229279998660606
ENSMUSG00000049134	Nrap	39.6604436630038	2.40506924148213	0.602039134255514	3.99487193545359	6.47292317359533e-05	0.00231473112351678
ENSMUSG00000032526	Ss18l2	691.913690309516	1.38120836653779	0.345838954129656	3.99379060700019	6.5025293802445e-05	0.00232119546121387
ENSMUSG00000047996	Prrg1	304.138173277473	1.17283884708209	0.294113842805796	3.98770365887374	6.67159258587206e-05	0.00237733050497986
ENSMUSG00000029919	Hpgds	265.669618780352	-1.28487573761397	0.322468227449633	-3.98450336572975	6.7621398775178e-05	0.00240533855395876
ENSMUSG00000075324	Fign	101.101177049468	1.4996885316464	0.376540656636579	3.98280638548371	6.81062384414103e-05	0.00241831199037198
ENSMUSG00000003283	Hck	99.2597657469932	-1.81082728126348	0.454819711601032	-3.98141776856836	6.85054215893076e-05	0.00242605499193082
ENSMUSG00000041460	Cacna2d4	88.2347821519915	1.71312618890429	0.430347994100512	3.98079278255954	6.86858066557676e-05	0.00242605499193082
ENSMUSG00000035901	Dennd5a	5548.97303426134	0.965263115724741	0.242460649946848	3.98111246479106	6.85934830767501e-05	0.00242605499193082
ENSMUSG00000052040	Klf13	2795.67998450732	0.982354241939506	0.246862176654268	3.97936312177665	6.91001303000675e-05	0.00243215546036933
ENSMUSG00000000708	Kat2b	1476.05941756391	0.879090103244257	0.220896599870386	3.97964524469853	6.90181826956522e-05	0.00243215546036933
ENSMUSG00000103653	Gstp-ps	251.064111789466	1.24480561841196	0.312935477097121	3.97783475992922	6.95456726733649e-05	0.00244356549377462
ENSMUSG00000022770	Dlg1	2647.00058382759	0.89016856024929	0.223823020346749	3.97710905192071	6.97581787560005e-05	0.00244676204337031
ENSMUSG00000046410	Kcnk6	129.875543913493	-1.44690216580788	0.364109865562731	-3.97380654207678	7.07330216496219e-05	0.00247234014734694
ENSMUSG00000022096	Hr	1184.70518801506	0.969651329093956	0.243990390634721	3.97413736898199	7.06347895800845e-05	0.00247234014734694
ENSMUSG00000027506	Tpd52	1143.04362676905	0.758865770223023	0.191620410774689	3.96025541932123	7.48696402326763e-05	0.00261239249012907
ENSMUSG00000024780	Cdc37l1	2900.27906344453	0.917548209145957	0.231782865475037	3.95865417948584	7.53732782776597e-05	0.00262541559094139
ENSMUSG00000010142	Tnfrsf13b	49.5375999751585	-1.60147737599032	0.404735688261469	-3.95684744992324	7.59453954307677e-05	0.00264077486391649
ENSMUSG00000024621	Csf1r	3479.01409320521	-1.4302560312677	0.361809057936736	-3.95306861421303	7.71553007030605e-05	0.00267822011905986
ENSMUSG00000031298	Adgrg2	13.7159640853176	3.14583030996203	0.797115983782583	3.94651515458768	7.92969049290699e-05	0.00274782200849736
ENSMUSG00000038173	Enpp6	224.42937411724	3.81195031551783	0.96603290412977	3.94598392996949	7.94729440616094e-05	0.00274919034844052
ENSMUSG00000030707	Coro1a	341.302573421828	-1.60398701124859	0.40658546852325	-3.94501804767986	7.97939685601259e-05	0.00275556083880106
ENSMUSG00000031955	Bcar1	1795.50378305184	0.849538408531691	0.215537834007605	3.94148160782629	8.09798453830199e-05	0.00279172470393209
ENSMUSG00000042532	Golga7b	61.8644244745642	2.15323153632785	0.546580140895716	3.93946170967576	8.16646340791407e-05	0.00281051979130827
ENSMUSG00000086108	Gm5602	28.8012405200604	1.80853927079332	0.45936283105673	3.93706052932691	8.24858062505891e-05	0.00282910858133409
ENSMUSG00000035697	Arhgap45	431.546330420978	-1.63335086658142	0.414842082303423	-3.93728345377158	8.240924162128e-05	0.00282910858133409
ENSMUSG00000040797	Iqsec3	149.333364012146	2.26042824458529	0.57469054618723	3.93329637938547	8.37888199358091e-05	0.00286404127634575
ENSMUSG00000032496	Ltf	99.1568287402949	-2.18298807108388	0.554986602388758	-3.93340679160167	8.37503238192431e-05	0.00286404127634575
ENSMUSG00000038357	Camp	34.6327280518214	-2.3508427596304	0.597905016822748	-3.93179968972784	8.43123054232741e-05	0.00287705024590979
ENSMUSG00000054453	Sytl5	15.8773532000525	3.36864747898908	0.857319841534606	3.92927740125457	8.52015061687414e-05	0.00290247364415443
ENSMUSG00000015599	Ttbk1	677.75271953815	1.2224334816001	0.311194060454406	3.92820312770464	8.55829122098005e-05	0.00291054184378364
ENSMUSG00000042115	Klhdc8a	77.4733814463763	1.94772465773672	0.496060331865468	3.92638663610164	8.62315053345544e-05	0.00292272541565755
ENSMUSG00000072494	Ppp1r3e	106.708393038817	1.12280841128116	0.285950649389035	3.92658108551304	8.61618542530327e-05	0.00292272541565755
ENSMUSG00000037999	Arap2	2972.96261885993	1.01785730551598	0.25944959398353	3.9231408686675	8.74020121289052e-05	0.0029574196809937
ENSMUSG00000025089	Gfra1	1666.61937604353	1.05010076957468	0.268205204245815	3.91528856618398	9.02961452239558e-05	0.00305022196609715
ENSMUSG00000018008	Cyth4	633.327164991271	-1.44142626413019	0.368592132272619	-3.91062678208246	9.20569240654553e-05	0.00310449254976518
ENSMUSG00000030786	Itgam	192.107060716837	-1.56852040440794	0.401206098816461	-3.90951286392455	9.24824307278166e-05	0.00311362671880122
ENSMUSG00000021665	Hexb	2860.41964056774	-1.00128770800885	0.256240232577503	-3.90761317197132	9.32123841030885e-05	0.00312774154857913
ENSMUSG00000064339	mt-Rnr2	38380.3661147382	1.18741489481646	0.30384191615754	3.90800225930906	9.30624362957935e-05	0.00312774154857913
ENSMUSG00000029291	Rufy3	1543.43178341874	0.809712438875178	0.207420488071552	3.90372448933713	9.4723606482372e-05	0.00316794163835608
ENSMUSG00000037907	Ankrd13b	752.186625771191	0.796269223102792	0.203977000511298	3.90372062098583	9.47251212581512e-05	0.00316794163835608
ENSMUSG00000074818	Pdzd7	78.973873437195	1.27495909951956	0.326940724881748	3.89966438099966	9.63261204408722e-05	0.003216142260093
ENSMUSG00000025889	Snca	1117.94506277394	5.06932755127232	1.30082582082609	3.89700717045501	9.7388736765737e-05	0.00324439525310293
ENSMUSG00000089941	Gm16168	26.4175238004833	2.10712440403181	0.540739770395585	3.89674390417098	9.74946172019704e-05	0.00324439525310293
ENSMUSG00000013974	Mcemp1	9.58984856617412	-3.69230359994858	0.947761717521413	-3.89581424496096	9.78693777193783e-05	0.00325149204888489
ENSMUSG00000076617	Ighm	219.343943179177	-1.35829569033223	0.348890287855072	-3.89318859714564	9.89351769712628e-05	0.00328148586155261
ENSMUSG00000033460	Armcx1	304.979974243279	0.784317226205714	0.201487206081095	3.89264033910937	9.91591036387052e-05	0.00328350367361521
ENSMUSG00000111994	A330049N07Rik	17.5525131987608	3.63188811645929	0.934706303721857	3.88559283488051	0.000102080473942388	0.00337468995382939
ENSMUSG00000070570	Slc17a7	218.127140117418	3.38474001343401	0.872461820047946	3.87952794684815	0.000104659376603497	0.003454274146161
ENSMUSG00000066129	Kndc1	3027.28201905969	1.1789688350897	0.304134483252293	3.87647208722365	0.000105981961740629	0.00349220104046496
ENSMUSG00000103329	Gm42492	9.03932294040708	4.83183686796208	1.24695203480882	3.87491798648283	0.000106660615916275	0.00350882055595157
ENSMUSG00000074170	Plekhf1	221.843255286672	1.24462855977634	0.321410301619348	3.87239784632161	0.000107769849515148	0.00353952753717534
ENSMUSG00000049123	Catsperg2	54.97614133518	-1.65419260172765	0.427768244250385	-3.86702992557672	0.000110168913272172	0.00361242790050268
ENSMUSG00000002699	Lcp2	85.931903748333	-1.61316948462523	0.417265027546026	-3.86605485274534	0.000110610070625668	0.00362099601936029
ENSMUSG00000004894	Hapln2	385.360693229429	3.85989928719545	0.998937420818049	3.86400509857215	0.000111542891468283	0.00364560557456321
ENSMUSG00000028414	Fktn	1180.57373111862	0.870445930630874	0.22534700927082	3.86269129307495	0.000112144687428548	0.0036593338606142
ENSMUSG00000035711	Dok3	107.308104850639	-1.24514438196316	0.322459654607232	-3.86139588060961	0.000112741056066221	0.00367284090903111
ENSMUSG00000031284	Pak3	162.585957032948	1.26602039072523	0.328065236557401	3.85905073030717	0.00011382830938245	0.0036904604979723
ENSMUSG00000070469	Adamtsl3	240.532372893962	2.22666783325697	0.576905735728147	3.8596735919891	0.00011353857908535	0.0036904604979723
ENSMUSG00000047495	Dlgap2	23.0241896211373	3.3397482409543	0.865434271833847	3.85904319906052	0.000113831816879789	0.0036904604979723
ENSMUSG00000097783	Gm26747	19.1495050898621	3.52098578696835	0.913573430881897	3.85408076455271	0.000116165247257132	0.00376005614634702
ENSMUSG00000071553	Cpa2	14.4520791703928	2.68962387607451	0.698129612100173	3.85261394081731	0.000116863566855594	0.00377658778732531
ENSMUSG00000003863	Ppfia3	395.918731426152	1.71746688867105	0.445905125661767	3.85164195213535	0.000117328486123642	0.00378553591526807
ENSMUSG00000115518	Gm10791	41.4361518253226	1.78461417115373	0.463890733680662	3.84705716579852	0.000119545083970213	0.00385088188091566
ENSMUSG00000020600	Slc7a15	13.3697599998506	4.86406341550419	1.26467061528237	3.84611088193757	0.000120007471201612	0.00385960130623331
ENSMUSG00000036545	Adamts2	190.069763616309	1.31325356198822	0.341505158922326	3.84548674500966	0.000120313368577671	0.00386326802164953
ENSMUSG00000109006	B230209E15Rik	15.9838678862856	3.65426521868291	0.951112249181786	3.84209668398926	0.000121987762180461	0.00391079556684588
ENSMUSG00000032122	Slc37a2	252.514333390031	-0.845438771185454	0.220131571786905	-3.84060661686397	0.000122730653971549	0.0039283565284725
ENSMUSG00000034574	Daam1	2648.47272417341	0.866030785062877	0.225698861725371	3.837107455671	0.000124492007462832	0.00397840886706222
ENSMUSG00000002111	Spi1	166.068335417817	-1.54853836422827	0.404112155168568	-3.83195195794674	0.000127130568563386	0.00405629118365556
ENSMUSG00000026623	Lpgat1	960.747599124982	1.0083035210994	0.263213827992808	3.83073917046239	0.000127758880679823	0.00406988852013747
ENSMUSG00000075284	Wipf1	601.750871837808	0.967308333663038	0.252786512413739	3.82658206099158	0.000129934846671883	0.00412637654448169
ENSMUSG00000071862	Lrrtm2	386.250398628764	1.14523119272929	0.299284124725316	3.82656846159278	0.000129942022013679	0.00412637654448169
ENSMUSG00000059213	Ddn	781.352373950273	3.75658061190873	0.982489429703885	3.82353285270554	0.000131553053939452	0.00417095690545352
ENSMUSG00000063445	Nmral1	359.702050238681	1.27547413940622	0.333634125823069	3.82297265383045	0.0001318524074401	0.00417387502986091
ENSMUSG00000087362	Gm13710	214.137969521074	1.27213568965233	0.332907056610187	3.82129385482484	0.000132753355993607	0.00419579798464567
ENSMUSG00000075330	A930003A15Rik	8.28460877462492	4.67566001685266	1.22392217071246	3.82022658690044	0.000133329131339137	0.00420739091105148
ENSMUSG00000028581	Laptm5	2200.56819347417	-1.42461783194189	0.373505417675273	-3.81418251121719	0.00013663446645458	0.00430494790787177
ENSMUSG00000022043	Trim35	2603.98114048394	0.848359961779619	0.222468661396769	3.81339086796851	0.000137073067697544	0.00431201886242913
ENSMUSG00000034041	Lyl1	158.250456213938	-1.41024174185524	0.370135803520908	-3.8100657338208	0.000138929847795861	0.00436361096048998
ENSMUSG00000039452	Snx22	43.3000205283413	1.64874502733759	0.433001926161912	3.80770829809443	0.000140260582735372	0.00439854565764991
ENSMUSG00000021062	Rab15	125.087685253184	1.80071309164969	0.473938015904119	3.79946961674833	0.000145006087645941	0.00454029169918465
ENSMUSG00000025877	Hk3	88.0806883136116	-1.49601388793548	0.394939370114256	-3.78795835802006	0.000151890298679386	0.00474845866973926
ENSMUSG00000001833	Septin7	8910.36300123173	0.741370032415607	0.195744791120471	3.78743172766896	0.000152212490180637	0.0047511535888477
ENSMUSG00000025790	Slco3a1	735.934254692808	1.12320867792682	0.296703224905471	3.78563016389414	0.000153319555303154	0.00477830124909969
ENSMUSG00000030134	Rasgef1a	111.590196754316	2.22782510489897	0.588681554304696	3.78443164833031	0.000154060239451378	0.0047939641435465
ENSMUSG00000090164	BC035044	23.1479973036057	-1.93081294095585	0.51084981844881	-3.77960972330135	0.000157074365175534	0.00488021326246764
ENSMUSG00000018415	Gid4	1170.49479011568	0.817346696965961	0.216383688604464	3.77730272663952	0.000158535988495117	0.00491803552599721
ENSMUSG00000064370	mt-Cytb	147644.294277446	0.65282564375075	0.172888851170737	3.77598462439922	0.000159376822653599	0.00493651318536141
ENSMUSG00000033967	Rnf225	34.1247793810705	2.10060039673988	0.556373546011398	3.77552170084097	0.000159673121929768	0.00493809364640863
ENSMUSG00000045730	Adrb2	91.4922540431237	-1.34521591126537	0.356359972715281	-3.77487937552446	0.000160085107984603	0.00494324153229142
ENSMUSG00000032420	Nt5e	103.134307653596	1.70037707179914	0.451070701517072	3.76964645693086	0.00016347895617738	0.00504030907307685
ENSMUSG00000030474	Siglece	52.5519690186021	-1.69453149450322	0.44959033666722	-3.7690567530091	0.0001638656290094	0.00504450567101873
ENSMUSG00000029343	Crybb1	104.155862572704	-1.08909426575287	0.289198166646189	-3.76590999307853	0.000165943569421989	0.00509885854906745
ENSMUSG00000051041	Olfml1	1962.34021159707	0.61806804324461	0.164134564321797	3.76561783801275	0.000166137744409092	0.00509885854906745
ENSMUSG00000113856	Gm10790	32.4184313481044	-1.91036104962536	0.507416226039563	-3.76487970149462	0.000166629284678472	0.00510616040857182
ENSMUSG00000091345	Col6a5	1137.81998153166	-1.35862170019806	0.361215449921277	-3.76125024689326	0.000169066179316153	0.00517296259600625
ENSMUSG00000090062	Galnt6os	7.89151692881776	4.55218039440389	1.21069188046166	3.75998259166325	0.000169925181167501	0.00519135610386237
ENSMUSG00000034923	Ly6g6f	12.5044573107708	5.16454587489507	1.37577730711097	3.75391122400487	0.000174096544534525	0.0053107359562327
ENSMUSG00000026321	Tnfrsf11a	53.4424391553784	-1.4199209656885	0.378437840652537	-3.7520586293383	0.00017538843296378	0.00534205040977273
ENSMUSG00000032089	Il10ra	201.068849690332	-1.53856908653021	0.410305687963815	-3.74981174198563	0.000176967375199319	0.00538200024907537
ENSMUSG00000039960	Rhou	1632.80846022891	0.673133968317679	0.179747232632335	3.74489197113007	0.000180471413371132	0.00548028803227903
ENSMUSG00000058099	Nfam1	170.942003820061	-1.40622170460204	0.375594468630352	-3.74398938762328	0.000181121306272289	0.00548348159275188
ENSMUSG00000097039	Pvt1	56.897911475143	1.9940432033643	0.532550179991014	3.74432922621104	0.000180876352307468	0.00548348159275188
ENSMUSG00000023026	Dip2b	2170.45887162802	0.926218514218926	0.247738374971124	3.73869617222961	0.000184977120074071	0.00559180834602294
ENSMUSG00000024084	Qpct	422.165346907835	1.42851986500165	0.38254858499427	3.73421813865302	0.000188299238749958	0.00568370101012429
ENSMUSG00000034570	Inpp5j	235.879283090883	0.971703071271718	0.260601145861274	3.72869838334858	0.000192471355356077	0.00580093682243099
ENSMUSG00000051359	Ncald	1200.05783618928	0.964265616676605	0.258889351684477	3.72462447915513	0.000195606175895047	0.00588660558937965
ENSMUSG00000102498	Gm19445	11.2857456311218	2.65654492083345	0.71340280924556	3.7237657132901	0.00019627307987827	0.00589785957789435
ENSMUSG00000008393	Carhsp1	3301.65377335646	0.674354408566239	0.181150175640577	3.72262630263322	0.000197161226465715	0.00591571828976787
ENSMUSG00000058441	Panx2	92.7228532095708	1.56964950574442	0.421926005217593	3.72020090331937	0.000199064363603708	0.00596393278635931
ENSMUSG00000037242	Clic4	7182.29272436559	0.906827134904095	0.243791660978289	3.71968069484071	0.000199474797116136	0.00596734931699728
ENSMUSG00000092490	Gm20482	102.736109445481	-1.0797284276083	0.290545200863329	-3.71621497928717	0.000202229532544098	0.00604078216425864
ENSMUSG00000108393	Gm32633	8.1482243767422	3.55498073865597	0.95696606970327	3.71484512482065	0.000203328188581966	0.00606460210477145
ENSMUSG00000025503	Taldo1	3210.73453538787	0.829947458117904	0.223505284905535	3.71332364005927	0.000204555026959324	0.00609216916830187
ENSMUSG00000001786	Fbxo7	951.182878672356	0.862961950635208	0.232490018100024	3.71182366317308	0.00020577132671671	0.00611934138964184
ENSMUSG00000021594	Srd5a1	345.30380798088	1.02045264709406	0.275048887380738	3.71007734956403	0.000207195933416932	0.0061526190670842
ENSMUSG00000032766	Gng11	520.0659856959	0.853119910348587	0.230226895549449	3.70556145628672	0.000210922977356672	0.00625406819311027
ENSMUSG00000039252	Lgi2	29.095483720246	2.46737805388285	0.666405538707943	3.70251732701189	0.000213470776328258	0.00632030461737767
ENSMUSG00000004609	Cd33	223.331025298782	-1.43453427926726	0.388283857364919	-3.6945503967193	0.000220276203145653	0.0065122184991651
ENSMUSG00000052298	Cdc42se2	2173.83310697675	0.779515742293296	0.211233501000552	3.69030356738375	0.000223986595316524	0.0066122025271372
ENSMUSG00000028525	Pde4b	2908.46338771099	1.01334407353109	0.274862391953954	3.68673235478809	0.000227152039698631	0.00669583018338585
ENSMUSG00000039782	Cpeb2	902.796734212079	1.03696520851366	0.281407229426853	3.6849273937477	0.000228767845387759	0.00673360092279495
ENSMUSG00000028849	Map7d1	6813.50343004758	0.742831007058199	0.201684840375897	3.68312762463318	0.0002303897394911	0.00676580845428423
ENSMUSG00000003352	Cacnb3	271.270647793931	1.61298689770449	0.437958443163014	3.68296792283581	0.000230534177700242	0.00676580845428423
ENSMUSG00000078794	Dact3	1028.21807773267	1.1154272499754	0.303060289681776	3.68054571302177	0.000232735329199668	0.00682046635047585
ENSMUSG00000111792	Gm33858	14.4880399849115	-2.43267370297418	0.661281019399245	-3.67872906012665	0.00023439911522177	0.0068592403877324
ENSMUSG00000037318	Traf3ip3	31.7649801033301	-1.60676629551037	0.43748300560211	-3.67275134104688	0.000239952949849084	0.00701157146489348
ENSMUSG00000035342	Lzts2	2047.74892520325	0.870105509992857	0.237127140655262	3.66936280506931	0.000243155789610512	0.00709486306120064
ENSMUSG00000107134	Gm42528	88.6512368415379	1.5796165555698	0.430653830122563	3.66794962701306	0.000244503337895273	0.00712385774507313
ENSMUSG00000032401	Lctl	12.9665548188029	4.15238024967228	1.13432897959533	3.6606490042718	0.000251577198875413	0.00731936957363972
ENSMUSG00000026311	Asb1	666.447005794006	0.901292910018831	0.246270360920644	3.65977012682113	0.000252441605045323	0.0073339203959271
ENSMUSG00000026028	Trak2	1529.1660863586	1.40472503308763	0.384188485656269	3.65634339792378	0.000255838583944956	0.00742189943885273
ENSMUSG00000061132	Blnk	66.9502105556966	-1.54411145453375	0.42240741341877	-3.65550273380957	0.000256678472953414	0.00743555064168502
ENSMUSG00000092178	Gm45351	134.930643275345	-1.07304367980632	0.293767191217446	-3.65270088657401	0.000259496443252808	0.00750638202874826
ENSMUSG00000036022	Fam122b	151.441389174435	1.00472510686329	0.275790067889073	3.64307937031078	0.000269395723680175	0.00777040702700996
ENSMUSG00000020376	Rnf130	2986.00847309073	0.655734609116446	0.179993855480012	3.6430944121271	0.000269379974993831	0.00777040702700996
ENSMUSG00000020458	Rtn4	11990.0527233517	0.831660199221221	0.228383824079177	3.64150220609712	0.000271051802311819	0.00780698989405416
ENSMUSG00000071715	Ncf4	47.9033138354889	-1.96560425598925	0.540439700111122	-3.63704638202022	0.000275782285653598	0.00793189251009128
ENSMUSG00000043733	Ptpn11	3717.03400998082	0.80268545717259	0.22073629056965	3.63640004596034	0.000276474853257736	0.00794046821774321
ENSMUSG00000026822	Lcn2	55.3220496349583	-2.29857578461228	0.632412939541483	-3.63461219860367	0.000278399082459655	0.00797844133088057
ENSMUSG00000097405	D630044L22Rik	10.1427044254142	2.92372390474518	0.804531687930509	3.63406929597248	0.000278985878753287	0.00797844133088057
ENSMUSG00000024077	Strn	1410.66034476976	1.13026271857622	0.310999653445732	3.63428931850384	0.000278747927867825	0.00797844133088057
ENSMUSG00000035969	Rusc2	1569.13927879515	0.807705197205091	0.222333473979152	3.6328546608363	0.000280302916962203	0.00800473564141848
ENSMUSG00000091337	Eid1	1196.78752870834	0.843976934332794	0.233125667108352	3.62026603420091	0.000294300265837885	0.00839255984718717
ENSMUSG00000026991	Pkp4	3003.58954085579	0.91339854310275	0.252370619064935	3.61927448800105	0.000295430140055147	0.0084128642287557
ENSMUSG00000115783	Bc1	30452.9205546608	2.77067008720517	0.76562960003721	3.61881265702177	0.000295957785642587	0.00841598601460764
ENSMUSG00000047945	Marcksl1	1889.64094152608	0.754751665316121	0.208672215948073	3.61692457180758	0.000298124132488461	0.00846563210069136
ENSMUSG00000034118	Tpst1	945.05945959328	0.796342011897512	0.220451364054172	3.61232517346469	0.000303463694216795	0.00860141468074222
ENSMUSG00000116793	Gm34256	29.8245265847026	1.83072124422034	0.506834106193446	3.61207192225063	0.000303760285998496	0.00860141468074222
ENSMUSG00000064341	mt-Nd1	77541.7238379624	0.789008409711453	0.218465205515179	3.61159758988089	0.000304316524501578	0.00860506262330094
ENSMUSG00000042846	Lrrtm3	27.3926675557065	1.94311959768632	0.538588318151218	3.60780123185063	0.000308802914755848	0.00871242567744645
ENSMUSG00000020150	Gamt	719.493418787424	1.02787376548518	0.284914779006444	3.6076533799671	0.000308978887085718	0.00871242567744645
ENSMUSG00000032532	Cck	25.2596320830032	2.30296672262298	0.639349486796589	3.60204672121005	0.000315721601989002	0.00889010211586653
ENSMUSG00000022651	Retnlg	47.7558445910533	-2.42096444779111	0.672338061732639	-3.60081421175561	0.00031722220386664	0.00891988076878082
ENSMUSG00000111110	Gm36855	12.5388795053033	4.66611286085869	1.29680257804578	3.59816747734284	0.000320467241116415	0.00899855922649482
ENSMUSG00000039470	Zdhhc2	339.189241102138	0.911763407551775	0.253625061870476	3.59492630904672	0.000324483409152178	0.00909864133211809
ENSMUSG00000020173	Cobl	179.508409117686	1.20524588565374	0.335337969251984	3.59412293317754	0.000325486140904269	0.00911406463814415
ENSMUSG00000043460	Elfn2	372.113954533991	1.4411773789999	0.401311959698754	3.59116478881348	0.00032920339585531	0.00920534995660412
ENSMUSG00000026204	Ptprn	93.5325183040924	1.59675239437396	0.445192795706492	3.58665371446547	0.000334948652202423	0.00935301139360803
ENSMUSG00000042428	Mgat3	2004.75825119638	0.818654763016816	0.228330086675226	3.585400307675	0.000336561554325146	0.0093850329269088
ENSMUSG00000029621	Arpc1a	1983.83269757119	0.671402781694229	0.187466532689422	3.58145409776448	0.000341687176680123	0.0095147827497938
ENSMUSG00000061436	Hipk2	1981.26698619591	1.12438513989307	0.31507543046929	3.56862208588704	0.000358863623064839	0.00997928359553095
ENSMUSG00000019828	Grm1	39.5913134521968	1.81488826992447	0.508848045438493	3.56666058992231	0.000361559277149495	0.0100403764508287
ENSMUSG00000036882	Arhgap33	583.913635866002	1.14122894618238	0.320013367344939	3.56619148647082	0.000362206758514873	0.0100445022991459
ENSMUSG00000002603	Tgfb1	442.671233247574	-1.03526550982779	0.290572316437996	-3.56284976669037	0.000366850643527564	0.010159290242284
ENSMUSG00000022231	Sema5a	371.434041514291	1.30448017305795	0.366637260992403	3.55795853789389	0.000373748289993811	0.0103360911022602
ENSMUSG00000055817	Mta3	524.255639950017	0.887701563751751	0.249572407721415	3.55688984954877	0.000375271413378332	0.0103639771818189
ENSMUSG00000045007	Tubg2	47.2541156662881	1.23301018166749	0.346694549567544	3.5564740870761	0.000375865535456132	0.0103661655141621
ENSMUSG00000062014	Gmfb	2335.24368557542	0.628820189311767	0.176939707168245	3.55386701705032	0.00037961111138307	0.0104551443303356
ENSMUSG00000015882	Lcorl	509.948975448853	0.932316567267294	0.26238385170829	3.55325436835119	0.000380496351562061	0.0104652090792336
ENSMUSG00000022488	Nckap1l	448.613235574079	-1.40516414364654	0.395916556392505	-3.54914216381868	0.00038648836094509	0.0106155118293417
ENSMUSG00000032757	Bet1	873.579173389918	0.537188377250388	0.151379661273805	3.54861658911205	0.000387260514927025	0.0106222288106618
ENSMUSG00000000562	Adora3	29.1210961973763	-1.84567234081565	0.520648152863044	-3.54495128940013	0.00039268564763349	0.0107563811480341
ENSMUSG00000032174	Icam5	21.9410122481116	3.22560255706091	0.910385250546485	3.54311820751121	0.000395425415066648	0.0108167117955663
ENSMUSG00000004267	Eno2	690.673571491474	1.28212870240385	0.361968599391689	3.54209924440558	0.000396956094453495	0.0108438494567601
ENSMUSG00000027220	Syt13	60.8321233147207	2.03188402172964	0.573745598228604	3.54143722932764	0.000397953533805914	0.0108563665259004
ENSMUSG00000061068	Mcpt4	5.77076828072041	-5.91207966471675	1.66989143984426	-3.54039761127714	0.000399524623959593	0.0108844780164797
ENSMUSG00000003518	Dusp3	1755.94904340275	0.759265476291924	0.2145690200296	3.5385605815191	0.000402314952696484	0.0109456850576193
ENSMUSG00000054640	Slc8a1	361.661904536654	1.03866691767224	0.293802088737867	3.53526049502988	0.000407373350270922	0.0110683504197091
ENSMUSG00000064310	Zpld1	134.385934078386	1.35236565600877	0.382837437985641	3.53248016475205	0.000411681108334845	0.0111703177279049
ENSMUSG00000015149	Sirt2	5497.94519968353	0.69411729010635	0.196864976126976	3.52585464292364	0.000422118583714516	0.0114381069258739
ENSMUSG00000028876	Epha10	19.8930491047366	1.80226967198338	0.511296239666108	3.52490304477951	0.000423637814144177	0.0114638442367805
ENSMUSG00000086189	Gm15462	6.86060444924921	5.28490770338079	1.50013008027974	3.5229662899602	0.000426745634840531	0.0115324427734824
ENSMUSG00000033615	Cplx1	195.154252842103	1.7111915292302	0.485781294691696	3.52255541316432	0.000427407681079435	0.0115348509962095
ENSMUSG00000018171	Vmp1	2847.00364197226	0.684684343953471	0.194394559724514	3.52213737320515	0.00042808225345785	0.0115375903733158
ENSMUSG00000032966	Fkbp1a	4102.24485168011	0.664801118929437	0.188846789572006	3.52031993996887	0.000431026535695704	0.0115836100549679
ENSMUSG00000037736	Limch1	4681.43429092877	0.789676104397558	0.224313759911345	3.52040866645747	0.000430882358943539	0.0115836100549679
ENSMUSG00000043298	Smco3	7.43336413154869	4.53761227679781	1.28914552864454	3.51986038501708	0.000431774013921571	0.0115836100549679
ENSMUSG00000030745	Il21r	79.0815283467705	-1.53720962814897	0.436748768009501	-3.51966563100994	0.000432091151407188	0.0115836100549679
ENSMUSG00000038042	Ptpdc1	805.632513862504	0.848769916245338	0.241405155607436	3.51595604538611	0.00043817351932603	0.0117310471603603
ENSMUSG00000044734	Serpinb1a	640.234181917358	0.985076784579806	0.280298777468989	3.5143813093826	0.000440779599715091	0.0117851469868047
ENSMUSG00000033949	Trim36	146.626065521041	1.95104776697374	0.555655478972715	3.51125443877707	0.000445997298900838	0.0119088376906772
ENSMUSG00000022876	Samsn1	47.9519051017525	-1.43010444426579	0.407407461825586	-3.51025589432633	0.000447675641683247	0.0119378194622633
ENSMUSG00000078591	Hs3st4	22.8342040696504	2.83555292880046	0.807977279017705	3.50944636988774	0.000449040606201089	0.0119583790008552
ENSMUSG00000050212	Eva1b	233.886476265154	-0.892748172422757	0.254558942499983	-3.50703913072241	0.000453122510319928	0.0120511433292881
ENSMUSG00000063193	Cd300lb	15.6224545421681	-2.26761490103958	0.64703079662649	-3.50464755752361	0.000457212118769913	0.0121438675292806
ENSMUSG00000024008	Cpne5	32.6986953866309	1.76813974438231	0.504749005734194	3.50300787974891	0.000460035854096461	0.0122027692365271
ENSMUSG00000022226	Mcpt2	6.08480381068877	-5.9930516610447	1.71239383797941	-3.49980917247191	0.00046559133308284	0.0123338819854695
ENSMUSG00000053310	Nrgn	797.279814156749	1.67598201622268	0.47894857023995	3.49929433004262	0.000466491332136628	0.0123414848750417
ENSMUSG00000030785	Cox6a2	8.47111998579605	3.57677391368958	1.02247859136798	3.49814063970199	0.000468514001946242	0.0123787301852804
ENSMUSG00000028833	Ncdn	1735.66666597941	0.809015253622796	0.231349094238502	3.49694584405318	0.000470617360536058	0.0123855415943431
ENSMUSG00000022055	Nefl	82.1259442600528	2.32524797540684	0.664928045621831	3.49699187862094	0.000470536156828472	0.0123855415943431
ENSMUSG00000020377	Ltc4s	89.2252593007811	-1.56509593187416	0.447519021475377	-3.49727242143667	0.000470041569527276	0.0123855415943431
ENSMUSG00000038178	Slc43a2	1824.41787761686	0.722167516754486	0.206651744146715	3.49461128303749	0.000474752646418546	0.0124780613973167
ENSMUSG00000086999	Bcas1os2	55.1658780610454	1.2655159251025	0.36221540049121	3.49382142058649	0.000476159412906347	0.0124966726244923
ENSMUSG00000043463	Rab9b	25.784946767217	1.8838155263073	0.539231778091748	3.49351726445688	0.000476702159420358	0.0124966726244923
ENSMUSG00000020932	Gfap	11013.4987807375	0.827777552939621	0.237102510068603	3.49122222577953	0.000480816147367726	0.0125881293822554
ENSMUSG00000028785	Hpca	121.880713220869	1.83935411411034	0.527156577621699	3.48919883046648	0.000484470642733656	0.0126557053638827
ENSMUSG00000034709	Ppp1r21	1182.32096904582	0.773623446849596	0.221725952189882	3.48909741601686	0.000484654489423016	0.0126557053638827
ENSMUSG00000022270	Retreg1	1027.95729369713	0.988456534003041	0.283436179541522	3.48740423894345	0.000487733551505205	0.0127196108710548
ENSMUSG00000035168	Tanc1	718.491371748987	0.781024595124736	0.224006268378549	3.48661937354752	0.000489167017806763	0.0127404910342866
ENSMUSG00000028222	Calb1	562.714174117912	-1.02107337503163	0.292932337520549	-3.48569701684098	0.000490856617434053	0.0127679796883718
ENSMUSG00000031668	Eif2ak3	631.597613306943	0.731195541639287	0.209817899656628	3.48490544818105	0.000492310973476102	0.0127892862309605
ENSMUSG00000103367	Gm38158	17.5590253322737	-2.12056768003474	0.608646000092895	-3.48407396041556	0.000493842999875845	0.0128125529851809
ENSMUSG00000098112	Bin2	200.418700744799	-1.51589592208505	0.435168825932878	-3.48346625895226	0.000494965507886689	0.0128251487391026
ENSMUSG00000039316	Rftn1	282.128244693212	1.31123013968516	0.376710710045047	3.48073496378259	0.000500040022960114	0.0129399817252648
ENSMUSG00000030671	Pde3b	276.181441665943	-0.974780294465186	0.28017950204965	-3.479127799622	0.000503048623838803	0.0130011270137954
ENSMUSG00000117592	Gm46603	30.4822420519292	-1.73529622816831	0.498894535648036	-3.47828269137936	0.000504637423183932	0.0130254682576437
ENSMUSG00000004530	Coro1c	1009.78897797543	1.00196248692018	0.288228525787951	3.47627801301432	0.00050842493803211	0.0131064267316267
ENSMUSG00000061411	Nol4l	526.239605604352	0.848810332314854	0.244676263900396	3.46911596075536	0.000522174018553306	0.0134436438817567
ENSMUSG00000024691	Fam111a	68.3399476184144	-1.21687431988888	0.350975437908166	-3.46712102459797	0.000526064974468185	0.0135265212400613
ENSMUSG00000079215	Zfp664	2173.52005348048	0.678170408555881	0.195906597399041	3.46170275814918	0.000536769626634022	0.0137841618533454
ENSMUSG00000024810	Il33	2424.90414907895	1.08046884484388	0.312553932424524	3.45690369806751	0.000546420082176455	0.014014108935616
ENSMUSG00000031165	Was	60.8332477926781	-1.51622588179222	0.438924378295587	-3.4544125520664	0.000551493035019634	0.0141262204504457
ENSMUSG00000106379	Lhfpl3	80.6504806784942	1.12512165111102	0.325937761820136	3.45195243664924	0.000556545823564134	0.0142030940524997
ENSMUSG00000040441	Slc26a10	210.936807232166	-1.02397465942712	0.296604750864559	-3.45232049197589	0.000555787148045063	0.0142030940524997
ENSMUSG00000058755	Osm	21.9899704523437	-2.68404047939964	0.777549791374169	-3.45192103345062	0.000556610599881898	0.0142030940524997
ENSMUSG00000041298	Katnal1	982.690215747276	0.787262188054975	0.228179818122177	3.45018325693223	0.000560206129416115	0.0142767468399173
ENSMUSG00000024965	Fermt3	228.343986587376	-1.25789562652266	0.36469962778488	-3.44912780460701	0.000562400449432742	0.0143145489866364
ENSMUSG00000056258	Kcnq3	749.535048662967	1.24937289379647	0.362358339793369	3.44789330503311	0.000564977170739086	0.0143619764879924
ENSMUSG00000031202	Rab39b	319.846486763339	0.82033307609079	0.238112175941114	3.44515383494569	0.00057073447567247	0.0144900342985042
ENSMUSG00000097585	E230029C05Rik	54.001104337335	-1.19927193811761	0.348392625355655	-3.44230001106752	0.000576790174949601	0.0146253357585142
ENSMUSG00000042265	Trem1	11.4892987078322	-2.51804166846962	0.732050933300292	-3.43970829613942	0.000582341473973639	0.0147347634213108
ENSMUSG00000024873	Cnih2	179.107871731737	1.65464832202159	0.481058030005925	3.43960233238641	0.000582569497013034	0.0147347634213108
ENSMUSG00000027978	Prss12	14.7399317579805	2.08373279329875	0.606697181282069	3.43455163067581	0.000593534991938573	0.0149836545290937
ENSMUSG00000056529	Ptafr	93.5961127876872	-1.53740758920812	0.447695650193811	-3.43404629583192	0.000594642624981168	0.0149836545290937
ENSMUSG00000004151	Etv1	937.755084246773	1.11684116576208	0.325222266074127	3.43408579997879	0.000594555967377233	0.0149836545290937
ENSMUSG00000056069	Otulinl	176.774433921279	-1.35329550865631	0.394455404755223	-3.43079469147113	0.000601815897562127	0.0151454493320229
ENSMUSG00000040061	Plcb2	70.4763262898247	-1.63593374366404	0.476997552840823	-3.42964808502899	0.000604364542420611	0.0151906009145495
ENSMUSG00000026581	Sell	46.2748575545183	-1.86221423254003	0.543345958299837	-3.42730852064679	0.000609596049479381	0.0153029891074419
ENSMUSG00000090071	Cdk5r2	227.817724246621	2.99166124391921	0.872992429262475	3.42690399554396	0.000610504871375348	0.0153067180266499
ENSMUSG00000104802	Gm5869	212.434900866588	0.72778506905764	0.212439906105085	3.42583972287032	0.000612901933816306	0.0153477047680643
ENSMUSG00000019558	Slc6a8	2165.34475146868	0.669953599775975	0.195580183429796	3.42546769323619	0.000613741920330548	0.0153496473068508
ENSMUSG00000040345	Arhgap9	66.0229171406765	-1.67860457998573	0.490198825939594	-3.42433415006299	0.000616307898139068	0.0153756219494843
ENSMUSG00000044912	Syt16	32.8874648770909	2.01172086275321	0.587440968058656	3.42454982225948	0.000615818917872027	0.0153756219494843
ENSMUSG00000028633	Ctps	350.107579621795	0.708928882639459	0.207070838276489	3.42360560540577	0.000617962355285279	0.0153879399025094
ENSMUSG00000116812	Gm2792	550.476865686099	1.41196550304214	0.412440095291126	3.42344383866337	0.000618330272742767	0.0153879399025094
ENSMUSG00000040907	Atp1a3	308.287046114468	1.58365046717595	0.462862130458806	3.42143019046769	0.000622927145682433	0.0154832002765734
ENSMUSG00000036989	Trim3	1292.91775433173	0.637493561425484	0.186431288982156	3.41945584835011	0.000627465142465364	0.0155767641347166
ENSMUSG00000007944	Ttc9b	70.810320744856	1.95490686380241	0.571957149199773	3.41792539272834	0.000631004013193795	0.0156453248739294
ENSMUSG00000079304	Tex52	49.5300400359877	1.34916359236121	0.394984874087706	3.41573483156125	0.000636101562034339	0.0157329640644193
ENSMUSG00000032186	Tmod2	5104.90850817661	0.974532174185174	0.285300447053089	3.41581018975352	0.000635925565263278	0.0157329640644193
ENSMUSG00000000416	Cttnbp2	699.790473214232	0.949371235650767	0.27830180305271	3.41130105963042	0.000646536618403027	0.0159714377157155
ENSMUSG00000033825	Tpsb2	5.66768919117803	-5.88906865931578	1.7266670589058	-3.41065674991663	0.000648066208546514	0.0159896041380723
ENSMUSG00000017417	Plxdc1	265.47521081285	-1.09109051445842	0.320557427851418	-3.40372869152215	0.000664727424577963	0.0163605834217948
ENSMUSG00000073198	Bnip3l-ps	250.968786624668	0.894851927108661	0.262896905185988	3.40381308968089	0.00066452208165488	0.0163605834217948
ENSMUSG00000038481	Cdk19	2085.48988950028	0.797417831940218	0.234366429504732	3.40244050150586	0.000667868956070208	0.016397811820197
ENSMUSG00000018654	Ikzf1	136.251918892696	-1.40783267782353	0.413753713707692	-3.4025862032942	0.000667512939467609	0.016397811820197
ENSMUSG00000044768	Macir	1050.98130858328	0.728914982189497	0.214470374490186	3.39867445059575	0.000677132637605762	0.016584807047344
ENSMUSG00000044749	Abca6	56.7937125523967	1.39059075629248	0.40911911076582	3.39898753125823	0.000676357997314013	0.016584807047344
ENSMUSG00000047810	Ccdc88b	159.335067009634	-1.36613138286915	0.4021934739818	-3.39670201344681	0.000682031940282796	0.0166845067481331
ENSMUSG00000031342	Gpm6b	30366.4067461198	0.818729823356556	0.241107378617493	3.39570621210824	0.000684517892254002	0.0167047257269695
ENSMUSG00000044117	Bmerb1	187.488771083011	1.18424505481323	0.348732896518379	3.39585128514199	0.000684155203667597	0.0167047257269695
ENSMUSG00000040118	Cacna2d1	377.423880907892	0.852318169866171	0.251100741279809	3.39432757355506	0.000687973475880262	0.0167687288013285
ENSMUSG00000066258	Trim12a	181.69206835986	-0.854936705571281	0.252486088440239	-3.38607449960015	0.000709001329135187	0.0172603673028763
ENSMUSG00000062929	Cfl2	1554.48168854439	0.685325367858295	0.202614881807501	3.38240390708025	0.000718544114410396	0.017471556347131
ENSMUSG00000092574	2810047C21Rik1	85.2529324791165	-1.08205322193168	0.320284841657389	-3.3784090946432	0.00072906532665336	0.0177059978546587
ENSMUSG00000035828	Pim3	1549.61040450807	0.975095947851092	0.288864106100762	3.37562171019945	0.000736491082382168	0.0178647891103617
ENSMUSG00000033192	Lpcat2	498.33586833069	-1.03069322108835	0.305429413839952	-3.37457092992506	0.000739308610160819	0.0179115526454486
ENSMUSG00000099924	Gm28320	11.425865657666	2.57887283850348	0.764322675995013	3.3740629703891	0.000740674222747939	0.017923069863683
ENSMUSG00000044340	Phlpp1	6526.4796129087	0.940209203678304	0.278896590490442	3.37117496497515	0.000748483045970924	0.0180902871122841
ENSMUSG00000038871	Bpgm	1863.03923349304	0.65942046740722	0.195776357068808	3.36823341326889	0.000756515191904923	0.0182624944347983
ENSMUSG00000041828	Abca8a	706.025219186789	0.712931783753105	0.211713146378682	3.36744220161896	0.000758689278615299	0.0182930434088165
ENSMUSG00000026979	Psd4	47.4770686886616	-1.65284402552752	0.490909219559967	-3.36690361409197	0.000760172523382934	0.0183068820732878
ENSMUSG00000044103	Il1f9	7.48783393979289	-3.33179763396807	0.989999621205794	-3.36545344321448	0.000764179621365677	0.0183594609987532
ENSMUSG00000027947	Il6ra	591.745976683425	-0.97188478210425	0.288775645980611	-3.36553582558518	0.000763951458812304	0.0183594609987532
ENSMUSG00000054423	Cadps	315.793385052335	1.13958607159277	0.338750829337659	3.3640834882115	0.000767983073893967	0.0184288477076367
ENSMUSG00000027227	Sord	793.502427793608	-0.741764609423674	0.220670508966464	-3.36141250998067	0.000775449188431917	0.0185637556607607
ENSMUSG00000115422	4930452G13Rik	17.5811073510639	1.73645687188403	0.51655227509213	3.36162854296659	0.000774842821724991	0.0185637556607607
ENSMUSG00000034786	Gpsm3	67.4134344036682	-1.21659864625766	0.362230960514775	-3.35862689519615	0.000783307483337744	0.0187296075558656
ENSMUSG00000027273	Snap25	238.738126672899	1.47197752561106	0.438467079078478	3.35709930311007	0.000787648182032869	0.0188110567602227
ENSMUSG00000021799	Opn4	5.36349061492454	4.91284985236441	1.46413055179054	3.35547253375479	0.00079229523632123	0.0188996208446153
ENSMUSG00000030020	Prickle2	1032.7771104312	0.919102543924304	0.273983588830665	3.35458976885054	0.000794827594324599	0.018937590481109
ENSMUSG00000037071	Scd1	7433.55055829058	1.01279296059463	0.302483875902702	3.34825437412871	0.000813223317609518	0.0193529846967286
ENSMUSG00000064658	Gm24166	14.1709304173817	2.01519094513154	0.602145212361943	3.34668598829651	0.000817837956525009	0.0194169004466014
ENSMUSG00000067889	Sptbn2	562.372481902541	2.61915155275176	0.782584724788637	3.34679616121966	0.000817513004621906	0.0194169004466014
ENSMUSG00000001985	Grik3	904.525546893659	1.23146412451138	0.368327775248585	3.34339196570299	0.000827609116085974	0.0196257412652048
ENSMUSG00000049580	Tsku	1152.06225070329	-0.654509296829217	0.195975512167481	-3.33975040856059	0.000838537155622217	0.0198381534126229
ENSMUSG00000025804	Ccr1	35.8657080336642	-1.68412208543865	0.504232444723882	-3.33997167984872	0.000837869336376606	0.0198381534126229
ENSMUSG00000035390	Brsk1	965.679725400821	1.13356366107847	0.339567012670185	3.33826201834122	0.000843042114498848	0.0199213226422598
ENSMUSG00000033365	Ipo13	2382.01121958998	0.680608290403222	0.204081843828662	3.33497717207334	0.000853064019256184	0.0201345110195601
ENSMUSG00000032625	Thsd7a	159.99196912524	1.16762239071321	0.350288024365032	3.33332089451177	0.000858159035455575	0.0202310490173619
ENSMUSG00000029055	Plch2	59.1552711001614	1.62319065445755	0.487497184149104	3.32964108765208	0.000869579959256203	0.0204763196721697
ENSMUSG00000035109	Shc4	215.61310722313	1.18325252264476	0.355702872241323	3.32651944919351	0.000879378827482761	0.0206587327114474
ENSMUSG00000064337	mt-Rnr1	26947.7100309351	1.11372303212407	0.334769111940012	3.32683928236378	0.000878370179900764	0.0206587327114474
ENSMUSG00000110235	Gm5086	20.8755044106596	-1.94274278574285	0.584213637807443	-3.3253978682079	0.000882924412733608	0.0207178522162771
ENSMUSG00000064369	mt-Te	83.9423082737679	0.967096021993238	0.291000745133788	3.32334551771891	0.000889446717663131	0.0208466015910499
ENSMUSG00000014602	Kif1a	10956.5123323256	0.960112832494963	0.289071400294731	3.32136915487334	0.000895769723067456	0.0209104567789448
ENSMUSG00000026824	Kcnj3	104.009648061349	1.07906171556923	0.324866333257079	3.32155599120001	0.000895170196611197	0.0209104567789448
ENSMUSG00000028004	Npy2r	54.5409780258908	-1.61896701104492	0.487461212901568	-3.32122221870366	0.000896241478022829	0.0209104567789448
ENSMUSG00000111390	Gm48796	60.3738010064888	1.09339494592023	0.329217228446564	3.321196011155	0.000896325644475704	0.0209104567789448
ENSMUSG00000090256	Alms1-ps1	69.9200269552395	-0.898518747071525	0.270677025071547	-3.31952350530682	0.000901712132728031	0.0210117712595063
ENSMUSG00000064351	mt-Co1	331536.830614056	0.654649646906466	0.197308263965149	3.31790282753741	0.000906960310470644	0.0211096322898329
ENSMUSG00000105843	Gm19439	143.461314336116	1.5831507609345	0.477283631572064	3.31700200092754	0.000909889648656911	0.0211113242804068
ENSMUSG00000042388	Dlgap3	356.918765563101	2.90651641310445	0.876271463827547	3.31691323189827	0.000910178784850401	0.0211113242804068
ENSMUSG00000064023	Klk8	25.6192674531803	-1.73159799514075	0.521955279047015	-3.31752175838187	0.000908198415672276	0.0211113242804068
ENSMUSG00000043154	Ppp2r3a	2255.99467259633	0.688833994640777	0.207770671776642	3.31535720970902	0.00091526086786411	0.0212047722125525
ENSMUSG00000070369	Itgad	7.65127286429448	3.21374075156306	0.96955133633124	3.31466796149628	0.000917520396177439	0.02123268751292
ENSMUSG00000112276	5033421B08Rik	45.2864943590571	6.42636457002096	1.94063990811872	3.31146677090175	0.000928082614250454	0.0214524538148156
ENSMUSG00000073116	Gm10471	5.38291216451616	4.94454698003728	1.49340168303865	3.31092902612545	0.00092986789745375	0.0214582076797337
ENSMUSG00000029151	Slc30a3	13.3628597327198	2.78217751964981	0.840346621316505	3.31074993232101	0.000930463185039859	0.0214582076797337
ENSMUSG00000041930	Fam222a	493.223985599086	0.899714835565807	0.271849788872172	3.30960284831734	0.000934284343650799	0.021521678135837
ENSMUSG00000029924	Slc37a3	1045.06891031131	0.618195233060938	0.18692941838555	3.3071051009525	0.000942655171383786	0.021689687503394
ENSMUSG00000056895	H2bu2	107.7329157912	1.06830758554907	0.323098608221138	3.30644440541166	0.000944880984565504	0.0216913213936799
ENSMUSG00000034116	Vav1	178.858460586621	-1.33732642351294	0.404432650207971	-3.30667274965374	0.000944111167077204	0.0216913213936799
ENSMUSG00000008028	1700008O03Rik	46.7009844157495	-1.18322230623692	0.358229171140999	-3.30297586449543	0.000956646212334459	0.0219363988529951
ENSMUSG00000083892	Gm1848	18.3609378798904	1.67785719134209	0.508289956873845	3.30098434692962	0.000963462576373654	0.0220174711125207
ENSMUSG00000028680	Plk3	160.885531311204	0.951154169247411	0.288115344930688	3.30129646331829	0.000962391332085245	0.0220174711125207
ENSMUSG00000024924	Vldlr	1601.31667185229	0.815426373382308	0.2469816395232	3.30156676810671	0.000961464484839835	0.0220174711125207
ENSMUSG00000027598	Itch	1606.34449089125	0.792114419750036	0.240217422311386	3.29748946653521	0.00097553333670784	0.0222428229534982
ENSMUSG00000056812	St8sia3	17.5905281006982	2.06219416117557	0.625334467289002	3.2977458768837	0.000974642998068526	0.0222428229534982
ENSMUSG00000032086	Bace1	1360.91104962452	0.897568496053835	0.272634064622947	3.29220964113627	0.000994034833044717	0.0226390308752141
ENSMUSG00000030075	Cntn3	49.9637887162074	1.48764394290145	0.452476494561096	3.28778170973162	0.00100980103769868	0.0229461899458097
ENSMUSG00000022052	Ppp2r2a	1646.05139582025	0.677272655075565	0.205986765909233	3.28794256313535	0.00100922427054582	0.0229461899458097
ENSMUSG00000026393	Nek7	1338.52073902314	0.575685425785295	0.175173588740868	3.28637113575894	0.00101487197528668	0.023035419930605
ENSMUSG00000040234	Tm7sf3	2830.84604500708	0.723432176130307	0.220193300450637	3.28544135834181	0.0010182273528082	0.0230599585671518
ENSMUSG00000021700	Rab3c	95.506592327242	1.53841937410956	0.468288834568753	3.28519336901614	0.00101912402878325	0.0230599585671518
ENSMUSG00000024300	Myo1f	168.265827876115	-1.46740339647168	0.446681815932065	-3.2851200656327	0.00101938921793896	0.0230599585671518
ENSMUSG00000018865	Sult4a1	99.5423607014544	1.64943856366933	0.502170267106027	3.28462012132843	0.0010211995670117	0.0230749841556077
ENSMUSG00000041797	Abca9	409.944151789242	-1.05341383750841	0.32086485703128	-3.28304522737347	0.00102692188725841	0.0231782716997462
ENSMUSG00000029416	Slc15a4	695.003855498244	0.789051037286996	0.240420267249663	3.28196556102989	0.00103086194595928	0.0232411462015657
ENSMUSG00000049103	Ccr2	16.9927929754372	-2.09177698288078	0.63756707595626	-3.28087359238777	0.00103486112601216	0.0232723513401874
ENSMUSG00000020431	Adcy1	375.129924100936	2.81528847595581	0.858151882122316	3.28064126479948	0.00103571384298455	0.0232723513401874
ENSMUSG00000116560	Gm2808	605.307724324314	1.31008429336692	0.399279910309428	3.28111748059563	0.00103396667686468	0.0232723513401874
ENSMUSG00000037946	Fgd3	229.25612714566	1.01179202295951	0.308507090853407	3.27963944089792	0.00103939831121073	0.0233291039014555
ENSMUSG00000075415	Fnbp1	8983.16340046393	0.841838183282907	0.256717493368428	3.27923965070328	0.0010408720266786	0.0233361653820939
ENSMUSG00000026421	Csrp1	21694.4067315961	0.798550279256295	0.243579742715725	3.27839363960681	0.00104399698866195	0.0233801906259521
ENSMUSG00000025270	Alas2	112.726271629898	-1.79575737106381	0.547826520830797	-3.27796720819665	0.00104557541254869	0.0233895219787141
ENSMUSG00000055022	Cntn1	2825.05226631063	0.700123473636472	0.21363741638705	3.27715755730751	0.00104857839060203	0.0234306645260719
ENSMUSG00000026490	Cdc42bpa	3766.62458901848	0.796584149135787	0.243160000256066	3.27596705172283	0.00105300844698528	0.0235035688061581
ENSMUSG00000072872	Rybp	589.233154024703	0.747530031896731	0.228244827349437	3.27512364936219	0.00105615735082299	0.0235477474464223
ENSMUSG00000074342	I830077J02Rik	43.7421972198872	-1.5995839633828	0.489292888695299	-3.26917476288711	0.00107861659015624	0.0240218891699287
ENSMUSG00000116913	Gm49566	6.66064868166907	3.65395426207593	1.11843197743573	3.26703307469219	0.00108680982306569	0.0241776156550072
ENSMUSG00000005672	Kit	812.743232346861	2.86849626207459	0.878447014562652	3.26541750899195	0.00109302837034671	0.0242891171966781
ENSMUSG00000062397	Zfp706	3235.40405991742	0.587631601227784	0.180010320933216	3.26443282908092	0.00109683466994387	0.0243468273538918
ENSMUSG00000020437	Myo1g	48.6650248533859	-1.51514359155801	0.464194750659306	-3.26402569052325	0.00109841205105592	0.0243549887928511
ENSMUSG00000067700	Gm5862	7.6320882214919	4.00855263345692	1.22934987850195	3.26070934203176	0.00111133896855707	0.0245699292846792
ENSMUSG00000050751	Pgbd5	297.058722355833	0.965660159877098	0.296160252560847	3.26060013633564	0.00111176702817974	0.0245699292846792
ENSMUSG00000039385	Cdh6	418.78229519856	1.08728286172652	0.333415372473493	3.26104598495368	0.00111002036941843	0.0245699292846792
ENSMUSG00000052384	Nrros	439.324795865985	-0.733557820885239	0.225043868517879	-3.25962144943735	0.00111561005240064	0.024627825860726
ENSMUSG00000009876	Cox4i2	150.609823440871	-0.868878046324767	0.266787572518534	-3.25681604327505	0.00112669425281261	0.0248356532317759
ENSMUSG00000052142	Rasal3	140.750555211503	-1.6919124318102	0.519530957392222	-3.2566152367565	0.00112749153399112	0.0248356532317759
ENSMUSG00000024885	Aldh3b1	422.149484468221	0.652827963057363	0.200499761296439	3.2560036921548	0.00112992282166392	0.0248620067415953
ENSMUSG00000048264	Dip2c	761.394263312765	0.916430268595654	0.281570570428298	3.25470899604909	0.00113508608151093	0.0249483494312877
ENSMUSG00000053158	Fes	253.264924359207	-1.25428163797739	0.385423828065787	-3.2542918902339	0.00113675414287578	0.0249577657126698
ENSMUSG00000029364	Wsb2	1367.83320202938	0.738017143550521	0.226806395773929	3.25395208116682	0.00113811475901001	0.0249604187833861
ENSMUSG00000052212	Cd177	33.1335133305993	-2.00327428922723	0.616186548216188	-3.25108409949316	0.00114965844682483	0.0251861518062289
ENSMUSG00000040596	Pogk	1279.87439235211	1.00361532360735	0.308765098222676	3.25041699785497	0.00115235901362055	0.0252125695845747
ENSMUSG00000006931	P3h4	1130.38246058025	0.523144347177889	0.160959176159119	3.25016789760856	0.00115336892601169	0.0252125695845747
ENSMUSG00000040747	Cd53	252.78263580763	-1.3669196656154	0.421831049738153	-3.24044345826106	0.00119343937979869	0.0260461681264924
ENSMUSG00000034792	Gna15	78.4204075752903	-1.3958924062759	0.430792686777113	-3.24028807619504	0.00119408996079831	0.0260461681264924
ENSMUSG00000044252	Osbpl1a	3446.1624285998	0.600661063518922	0.18544287490638	3.23906250818297	0.00119923288043568	0.0261300385084541
ENSMUSG00000020409	Slu7	1504.52235036983	0.509540299662979	0.157352702125466	3.2382049547309	0.00120284364025594	0.0261803794694842
ENSMUSG00000006740	Kif5b	3376.97188409702	0.913297595121183	0.28212910103735	3.23716196508305	0.00120724872066594	0.0262478817420814
ENSMUSG00000033777	Tlr13	95.3639046578176	-1.42521607002877	0.44037665053888	-3.23635703274631	0.0012106585460959	0.0262936229865682
ENSMUSG00000051212	Gpr183	71.3971231986987	-1.36173928667155	0.420815664280928	-3.23595199099452	0.00121237773197454	0.0263025871528486
ENSMUSG00000039697	Ncoa7	205.281524945013	0.987620759171959	0.305378586237253	3.23408648700948	0.00122032494902117	0.0264465039813166
ENSMUSG00000018398	Septin8	4972.49878381382	0.750014574041929	0.231986979454519	3.23300288578898	0.00122496325276548	0.0265184786751907
ENSMUSG00000054728	Phactr1	1776.43075349922	0.861087870673073	0.26637348000933	3.23263363395978	0.00122654753368456	0.0265242550973912
ENSMUSG00000032050	Rdx	5555.14905622837	0.54925961511872	0.169975351436077	3.2314074392444	0.00123182212810975	0.0266097370227828
ENSMUSG00000049625	Tifab	123.635794712069	-1.5613895136907	0.483287243366188	-3.2307691442781	0.0012345760981983	0.0266406437138547
ENSMUSG00000078817	Nlrp12	6.67415290668903	-3.56505018825503	1.10383108298358	-3.22970628677981	0.00123917449423586	0.0267112420690048
ENSMUSG00000054008	Ndst1	4220.46812617753	0.731940383040228	0.22678138173294	3.22751531650057	0.00124870355781592	0.0268591332580212
ENSMUSG00000025060	Slk	1650.63224278308	0.724518399144257	0.224466525023602	3.2277347326871	0.00124774622354872	0.0268591332580212
ENSMUSG00000056025	Clca3a1	905.439937095471	1.04446398997513	0.323695714676333	3.22668463813153	0.00125233403634327	0.0269084750839905
ENSMUSG00000028873	Cdca8	54.0787798771351	-0.956953470645283	0.296617728376658	-3.22621805474183	0.00125437751043918	0.0269236486329127
ENSMUSG00000029326	Enoph1	818.306177247887	0.749393366133311	0.232424990235548	3.22423748571034	0.00126308603666056	0.0270816945432236
ENSMUSG00000111147	Gm33699	23.8802614359803	-1.73505087213437	0.538934422086481	-3.21941000802498	0.00128454672945227	0.0275125311745347
ENSMUSG00000030406	Gipr	20.3735744853146	1.58200151951104	0.491919263931524	3.21597797749846	0.00130000807815622	0.0278140941950257
ENSMUSG00000028677	Rnf220	1566.38378599617	0.616649629404956	0.19183265998516	3.21451847382327	0.00130663506752082	0.027926203624625
ENSMUSG00000052026	Slc6a7	73.7702573625569	5.13255013838401	1.59753895213784	3.2127855984454	0.00131454379968008	0.0280654404230744
ENSMUSG00000090665	Gad1-ps	7.8556619404393	-3.05289961701556	0.950967134891646	-3.21031033040212	0.00132591739911538	0.0282782785978708
ENSMUSG00000032537	Ephb1	1976.17587080572	0.903601352235674	0.281859665261347	3.205855479172	0.00134661602496935	0.028689333789109
ENSMUSG00000028434	Epb41l4b	312.385126167668	0.948466516386806	0.296114880212549	3.20303564517259	0.00135987148220366	0.0289411126334104
ENSMUSG00000052584	Serp2	117.204368445772	1.31013699173269	0.409556059603214	3.19891980844325	0.00137943533070292	0.0293264746705828
ENSMUSG00000026514	Cnih3	34.8353760107502	1.6655807061245	0.520741381286729	3.1984796407171	0.0013815428774837	0.0293402982620035
ENSMUSG00000051113	Fam71e1	228.074619357747	-0.567064027832045	0.177578953572102	-3.19330650634677	0.0014065356503418	0.0298396019476622
ENSMUSG00000083307	AA414768	85.3166186994012	0.924945881896368	0.289776369382916	3.19192998333873	0.0014132558628939	0.0299191170217065
ENSMUSG00000022680	Pdxdc1	1690.30730715815	0.483127805364073	0.151358370942098	3.19194638761601	0.00141317560289535	0.0299191170217065
ENSMUSG00000026842	Abl1	2307.12595279879	0.779448087239204	0.244272955613005	3.19088981947744	0.00141835358615508	0.0299326129455559
ENSMUSG00000086236	5830418P13Rik	4.78934565731527	4.75366924359693	1.48970884596387	3.19100558238359	0.0014177854082952	0.0299326129455559
ENSMUSG00000044456	Rin3	193.863496220172	-1.01088657953642	0.316778041387647	-3.19115105045864	0.00141707173151519	0.0299326129455559
ENSMUSG00000048779	P2ry6	119.448226692937	-1.2567033838263	0.393895017578066	-3.19045260220189	0.00142050139375785	0.0299465492780386
ENSMUSG00000039328	Rnf122	323.853042135229	0.891918677127942	0.279687113379796	3.18898738790578	0.00142772106510844	0.0300672679956363
ENSMUSG00000064368	mt-Nd6	15676.3787469881	0.6854078902986	0.21498578313553	3.18815449236711	0.00143184012445243	0.0301225049379319
ENSMUSG00000026317	Cln8	1501.29159932565	0.620707420206071	0.194720868340562	3.18767795920296	0.00143420172862645	0.0301406924868855
ENSMUSG00000020808	Pimreg	29.6547223584269	-1.31389083275947	0.412444112484153	-3.1856215011675	0.00144443436637045	0.0303240845653141
ENSMUSG00000032666	1700025G04Rik	469.48258173409	0.706756535723318	0.221936616479767	3.1844972088585	0.00145005709259452	0.0304104160887557
ENSMUSG00000046079	Lrrc8d	998.281881248891	0.77047528072739	0.241992430259995	3.18388174332394	0.0014531436502112	0.0304434350777337
ENSMUSG00000022831	Hcls1	208.826741810952	-1.32770513398687	0.417047787908828	-3.18358032935335	0.00145465744811856	0.0304434702733586
ENSMUSG00000063953	Amd2	1031.97999180612	0.596103917692367	0.187417795103317	3.18061535919658	0.00146962614118329	0.0307248007273553
ENSMUSG00000029074	Ttll10	165.34265389641	-1.12116087861943	0.35265373104203	-3.17921173074393	0.00147676176896519	0.0308419550773611
ENSMUSG00000009350	Mpo	6.79565905103057	-3.66615531787329	1.15350657593792	-3.17826997639119	0.00148156724806122	0.0309102522333851
ENSMUSG00000045896	Paip2b	908.956030546304	0.618091875325306	0.194552816013171	3.17698755531487	0.00148813421465478	0.0310151202315163
ENSMUSG00000046324	Ermp1	3059.9722725071	0.736754518679202	0.231998322585684	3.17568898976455	0.0014948111719334	0.031122061349054
ENSMUSG00000046699	Slitrk4	8.72152816117645	2.7262579969988	0.858567273626817	3.17535745973913	0.00149652024848006	0.0311254567795961
ENSMUSG00000071180	Smim15	1253.23777399782	0.545415629275365	0.171860475386498	3.17359548813523	0.00150563366864264	0.0312826859141199
ENSMUSG00000074758	Gm5535	40.6422735951029	4.49834145593159	1.41790695533115	3.1725223146825	0.00151120945338445	0.0313661648711229
ENSMUSG00000032915	Adgre4	12.7748682493353	-2.81372104822037	0.887169754632456	-3.17157007836236	0.0015161728171664	0.0314367737672618
ENSMUSG00000074892	B3galt5	1705.2972131687	0.958163639377474	0.302207104783889	3.17055298902607	0.00152149079778112	0.0315145825429292
ENSMUSG00000031292	Cdkl5	313.103103891992	0.927960038318704	0.293375425559072	3.16304624543904	0.00156127528145043	0.0322722333074349
ENSMUSG00000052135	Foxo6	142.966842826839	1.30222969687662	0.411693687872995	3.1631033830141	0.00156096887737318	0.0322722333074349
ENSMUSG00000035678	Tnfsf9	30.7727100987108	1.86409749698664	0.589484122235427	3.16225225866586	0.00156553882460374	0.0323271724674329
ENSMUSG00000100671	Gm28322	8.65659501525422	4.2892457719382	1.35659566970717	3.16177168165668	0.00156812462830351	0.0323473905139698
ENSMUSG00000022619	Mapk8ip2	423.411183159249	0.802556191478531	0.253926050572655	3.16059021777641	0.00157449836685413	0.0324456249947536
ENSMUSG00000115012	9630009A06Rik	8.36959976521973	2.62496017894069	0.831348585698342	3.15747235768218	0.00159143324217896	0.0327610689824019
ENSMUSG00000038065	Mturn	749.715164570408	0.637116431754083	0.201799893181784	3.15716932109653	0.00159308811603037	0.0327616374259852
ENSMUSG00000026074	Map4k4	8085.66922256805	0.615936419149776	0.195192256465302	3.15553716271151	0.00160202856071354	0.0329118785845364
ENSMUSG00000026188	Tmem169	23.1009982812238	1.52626541504075	0.48384818741332	3.15443036626892	0.00160811749371312	0.0330032920498739
ENSMUSG00000030059	Tmf1	1062.48246477146	0.544883592908088	0.172976974552954	3.15003539815804	0.00163250681348387	0.0334697145375465
ENSMUSG00000002930	Ppp1r17	254.306445918287	6.89109497028173	2.18836838285623	3.1489647831996	0.00163849939417518	0.033558401122003
ENSMUSG00000079110	Capn3	24.9726964165626	-1.57478987989488	0.500397537271065	-3.14707759850908	0.00164911189549826	0.0336729916755238
ENSMUSG00000028149	Rap1gds1	1688.10631292348	0.659895970060886	0.20967388535987	3.14724921002101	0.00164814423774763	0.0336729916755238
ENSMUSG00000044172	Ptx4	145.491393681814	-1.06358964885276	0.337936159410103	-3.14730939331663	0.00164780500879404	0.0336729916755238
ENSMUSG00000021969	Zdhhc20	1777.97990158778	0.690514988675813	0.219474457843318	3.14622027301587	0.00165395389041826	0.0337376430352491
ENSMUSG00000079179	Rab10os	523.745765101625	0.558388455324375	0.177720406720973	3.14194900645857	0.00167827262370466	0.0341990513492368
ENSMUSG00000058873	Gm5582	26.4003779862518	1.43800058108877	0.458096922013667	3.13907496860646	0.0016948208208627	0.0345013423523042
ENSMUSG00000018819	Lsp1	183.532826035977	-1.28338520728132	0.409079694935604	-3.1372498395046	0.00170540736996362	0.0346817844237147
ENSMUSG00000026043	Col3a1	248.908556986077	-1.08446868498898	0.346342381436552	-3.13120410066721	0.00174091124027462	0.0353680787088284
ENSMUSG00000040723	Rcsd1	318.963997759108	-0.969113273098407	0.309738531874173	-3.12881083032993	0.00175515264334442	0.035621459847231
ENSMUSG00000052889	Prkcb	394.537919420385	1.08887139035573	0.348069320596436	3.12831762503482	0.00175810079135603	0.0356453607576746
ENSMUSG00000031210	Gpr165	52.7579257411339	-1.22819589475981	0.392751248524977	-3.12715974646151	0.00176503994135497	0.035750049435915
ENSMUSG00000117893	Gm46658	14.582038860894	2.14616104243103	0.686650890960394	3.12554905365269	0.00177473468028369	0.0359102847418608
ENSMUSG00000040855	Reps2	76.803620790089	1.29885613482748	0.415841593705658	3.12343968108885	0.00178750499819791	0.0361323675991151
ENSMUSG00000020121	Srgap1	857.435065681751	0.749336541168739	0.24020738509434	3.11953997948249	0.00181133678156883	0.0365773755499752
ENSMUSG00000052760	A630001G21Rik	31.9060153728847	-1.55802047543755	0.499550636888521	-3.11884393770723	0.00181562100483174	0.0366271519942659
ENSMUSG00000025383	Il23a	7.20952566385273	2.80744635262081	0.900711004111952	3.11692245326656	0.00182749636276399	0.0368298140856131
ENSMUSG00000045962	Wnk1	6500.67502264645	0.889705111246622	0.285607966847112	3.11512707810034	0.00183865678657665	0.0370176770841477
ENSMUSG00000020787	P2rx1	42.7356726947311	-1.56138613302411	0.501624462390521	-3.1126594695626	0.00185409815162533	0.0372650843281899
ENSMUSG00000033220	Rac2	88.642037511495	-1.61210173967432	0.517932343328881	-3.11257205779607	0.00185464732016323	0.0372650843281899
ENSMUSG00000026781	Acbd5	2074.99751467821	0.53371290420391	0.171787126862336	3.10682711767807	0.00189106956006426	0.0379590263736528
ENSMUSG00000038034	Igsf8	2756.61554264349	0.545001181460963	0.175486382108894	3.10566082058023	0.00189854350134838	0.0380332102613402
ENSMUSG00000032300	1700017B05Rik	1266.67105879476	-0.515263267172788	0.165909178693216	-3.10569476162357	0.00189832561542125	0.0380332102613402
ENSMUSG00000038831	Ralgps1	1319.65858478318	0.783538304635302	0.252630491080164	3.10151914476021	0.00192530422291217	0.0385309641350802
ENSMUSG00000034255	Arhgap27	280.983546733183	-0.861334972893776	0.277769724313703	-3.10089580504827	0.00192936168038756	0.0385738219575399
ENSMUSG00000055240	Zfp101	162.937349566232	0.800752952476747	0.258371687070834	3.09922871795631	0.00194025173288843	0.0387530636292092
ENSMUSG00000021696	Elovl7	962.680166692722	0.988064032464412	0.31911187308429	3.09629354406197	0.00195956267144014	0.0390999754847416
ENSMUSG00000021987	Mtmr6	1925.18605325009	0.546481090745699	0.176536760301303	3.09556542112247	0.00196438033495835	0.0391572963205114
ENSMUSG00000031722	Hp	168.014894538846	-1.53348287978091	0.495851623940083	-3.09262449842499	0.00198394995920483	0.0394700800648051
ENSMUSG00000020811	Wscd1	7340.0142642376	0.697852175195933	0.225650935516586	3.0926181342804	0.00198399250114651	0.0394700800648051
ENSMUSG00000027544	Nfatc2	339.084079318651	-0.996519252353254	0.322304305967641	-3.09185832736998	0.00198907754956352	0.0395321799658068
ENSMUSG00000037461	Ints7	564.802192809347	0.50831270048063	0.164435606884406	3.09125687624312	0.0019931112728978	0.0395371876724732
ENSMUSG00000030761	Myo7a	2371.97583237326	-0.995249413847532	0.321978388547249	-3.09104414845372	0.00199453976052724	0.0395371876724732
ENSMUSG00000022548	Apod	11150.1476211869	1.00714754564199	0.325838303512198	3.09094276144329	0.00199522091467902	0.0395371876724732
ENSMUSG00000034336	Ina	41.365479127723	1.89096071981453	0.612040057137638	3.08960287445578	0.00200424283127063	0.039676913394269
ENSMUSG00000026303	Mlph	49.2919221610058	-1.31849977537607	0.426802418290023	-3.08925094815212	0.00200661867151113	0.0396849250624102
ENSMUSG00000055430	Nap1l5	1281.11494623791	0.663366848590958	0.214822636952101	3.0879746101379	0.00201525687911028	0.0398166503897225
ENSMUSG00000112959	Gm32834	57.1913769737052	-1.14363036608474	0.370578738912829	-3.08606578305011	0.00202823944455173	0.0400338673893725
ENSMUSG00000038576	Susd4	114.906302591991	0.819034904083092	0.265475892934287	3.08515735658841	0.00203444486701248	0.040077767619924
ENSMUSG00000112168	Gm34776	8.81545980863449	3.01370957289019	0.976788467223765	3.08532468801129	0.00203330052594049	0.040077767619924
ENSMUSG00000066113	Adamtsl1	620.32807781962	2.38876323097809	0.774724848160058	3.08336983982289	0.00204670620995329	0.0402405626220602
ENSMUSG00000032691	Nlrp3	72.9170498273829	-1.29076547334275	0.418600811945149	-3.08352357785651	0.00204564899618589	0.0402405626220602
ENSMUSG00000034059	Ypel4	81.6562626305783	1.7637883165752	0.572251205971268	3.08219239762294	0.002054819789646	0.0403606700731151
ENSMUSG00000027490	E2f1	366.705130776498	-0.641178677651561	0.208212220544532	-3.07944786321717	0.00207384665028386	0.0406946926024999
ENSMUSG00000039485	Tspyl4	1076.68067167728	0.655828618645196	0.213112580758571	3.07738105517179	0.00208828161045436	0.0409358345407618
ENSMUSG00000020143	Dock2	155.710565537324	-1.28587589477001	0.417884676784936	-3.07710707332728	0.00209020205175101	0.0409358345407618
ENSMUSG00000037686	Aspg	214.821951347204	0.674242634145636	0.219296188404369	3.07457525391354	0.00210802532224045	0.0412447753281507
ENSMUSG00000085773	Gm16233	7.73110367592929	5.47647677165105	1.78188986008566	3.07340924617405	0.00211628046155712	0.0413660917791548
ENSMUSG00000056978	Hamp2	5.45773674474106	4.07215189707816	1.32656288189583	3.06970137085286	0.0021427290231372	0.0418047186576407
ENSMUSG00000021096	Ppm1a	2159.3961494331	0.47044228821484	0.153254442401773	3.06968124931429	0.00214287337479189	0.0418047186576407
ENSMUSG00000013921	Clip3	5238.53528120013	0.696620309111907	0.227015342093048	3.0686045387469	0.00215061069888525	0.0418745117994746
ENSMUSG00000030748	Il4ra	281.188164802138	-0.775071051124887	0.252580887138394	-3.06860530860441	0.0021506051574917	0.0418745117994746
ENSMUSG00000056515	Rab31	6510.36832663757	0.480267741059826	0.156695164082152	3.06498125754558	0.00217683638216555	0.0423441998861246
ENSMUSG00000030515	Tarsl2	546.498657105607	0.537422478073941	0.175375962536866	3.06440215808348	0.00218105503303621	0.0423853098263687
ENSMUSG00000039879	Heca	610.865264782018	0.630234778429996	0.205772182536442	3.06277928659469	0.00219291736375644	0.0425747399079155
ENSMUSG00000063063	Ctnna2	953.181990198402	0.659700770088154	0.215439568074055	3.06211517218318	0.00219778871677656	0.0426282083187501
ENSMUSG00000063077	Kif1b	19134.6938340485	0.8587980934473	0.280597597790915	3.06060386905816	0.00220891128192673	0.0428027053311173
ENSMUSG00000097237	Gm26519	34.5668640585874	6.116113136963	1.99942613012109	3.05893428360496	0.00222125869855555	0.043000578248095
ENSMUSG00000043740	B430306N03Rik	11.7868198157794	-2.12424042416788	0.694662347172343	-3.05794668850947	0.00222859219696524	0.0431011015384258
ENSMUSG00000039633	Lonrf1	268.828374109503	1.0006482075519	0.327391708029129	3.05642501936203	0.00223993495990953	0.0432788968789429
ENSMUSG00000028552	Eps15	5137.25438214904	0.669962062526042	0.219240964858182	3.05582518741155	0.00224442072012112	0.0433239907557032
ENSMUSG00000067879	Vxn	46.6959845939319	1.42301399408296	0.465765478623978	3.05521568126304	0.00224898725758297	0.0433705559932165
ENSMUSG00000047242	Taf9b	669.144745770795	0.55204567667138	0.180780979803784	3.0536712284144	0.00226059673808708	0.0435527216534997
ENSMUSG00000042097	Zfp239	219.121094798588	0.810284056406466	0.265598261721969	3.05078825122237	0.00228241477745264	0.0439310293637227
ENSMUSG00000026832	Cytip	21.2685801724909	-2.0118129130993	0.659918524350784	-3.04857772416449	0.00229927426282377	0.0442132652659322
ENSMUSG00000058290	Espl1	170.122273174017	-0.608569946234388	0.199644917272862	-3.04826165648201	0.00230169418106126	0.0442175657894144
ENSMUSG00000046337	Fam178b	14.2535998923177	1.99741723722792	0.655589453291175	3.04675010740416	0.00231329938565525	0.0443558633632354
ENSMUSG00000024787	Snx15	640.804343141371	0.737363834080404	0.242000713310596	3.04694901098921	0.00231176920966837	0.0443558633632354
ENSMUSG00000037860	Aim2	60.5421078887224	-1.37012988438671	0.450140715876404	-3.04378128008066	0.00233624925919718	0.0447532886160008
ENSMUSG00000019843	Fyn	2971.86095937686	0.572971240073939	0.18841801545501	3.04095783351859	0.00235826854578522	0.0451321488900132
ENSMUSG00000040669	Phc1	1458.51799149862	0.483572191444895	0.15912301689797	3.03898330280503	0.0023737801048829	0.0453428034645232
ENSMUSG00000009075	Cabp7	33.335916975441	1.97753998385576	0.65072045939592	3.03900078029138	0.00237364239610226	0.0453428034645232
ENSMUSG00000050965	Prkca	1391.32857246026	0.704454790967116	0.231859064955575	3.03828876003658	0.00237925847749938	0.0454043705473887
ENSMUSG00000105948	Gm43089	3.48204915942789	5.31286095578664	1.74989174868959	3.0361083534254	0.00239653225149615	0.0456907043744053
ENSMUSG00000063146	Clip2	2737.12833574232	0.544914208790489	0.179556964622053	3.03477066421496	0.00240718653148636	0.0458504129029469
ENSMUSG00000026833	Olfm1	1193.0909782687	0.937819935180047	0.309401630889557	3.03107625025677	0.00243683700744667	0.0463713038477541
ENSMUSG00000041020	Map7d2	385.632580573154	0.556966868056238	0.183832816056118	3.0297467014062	0.00244758917478628	0.0465102707911636
ENSMUSG00000045071	E130308A19Rik	390.086647136354	0.848041926266701	0.279918570321557	3.02960223500895	0.00244876009728472	0.0465102707911636
ENSMUSG00000041483	Zfp281	1040.37852942388	0.613272862203897	0.202664729730425	3.0260463328752	0.00247774331833659	0.0470164054929977
ENSMUSG00000030142	Clec4e	8.35325121808383	-2.86904913093925	0.948342548928707	-3.02532996561239	0.00248362008900991	0.0470392504722828
ENSMUSG00000032540	Abhd5	712.594013026733	0.604231334489189	0.199712347570582	3.02550814628847	0.00248215718062936	0.0470392504722828
ENSMUSG00000009418	Nav1	723.750478938342	0.820466328835434	0.271398371443708	3.02310704545112	0.00250193725291119	0.0473416378880272
ENSMUSG00000049047	Armcx3	980.728725216414	0.604796388387564	0.200180576970114	3.02125409738357	0.00251730014977065	0.0475876093101713
ENSMUSG00000110702	Gm45767	77.8194868288565	0.944672472056174	0.312751173749536	3.0205241461786	0.00252337587264675	0.0476577171144437
ENSMUSG00000118038	Gm9895	8.6438912218956	2.70856440229798	0.89688686136522	3.01996218137823	0.00252806250176159	0.0477014829877845
ENSMUSG00000086564	Cd101	15.2769488179748	-1.82583232868518	0.605138447643338	-3.01721421898697	0.00255109459970748	0.0480909996029126
ENSMUSG00000026748	Plxdc2	2029.99250594939	0.716562913478205	0.237594918967377	3.01590167244524	0.0025621633158425	0.0482544752458906
ENSMUSG00000028020	Glrb	2400.7675416613	0.667711171335144	0.221471903281102	3.01487981745322	0.00257081101421393	0.0483720917281954
ENSMUSG00000049252	Lrp1b	391.553529930632	1.19647079090105	0.397845287150257	3.00737706225278	0.00263512685249151	0.0495359560422144
ENSMUSG00000032328	Tmem30a	5552.80387496169	0.531807875800063	0.176852595929316	3.00706853074758	0.00263780289269887	0.0495400052599873
ENSMUSG00000051832	E230016K23Rik	28.8060366561105	-1.74695537505	0.58110210835915	-3.00627953318369	0.00264465754590559	0.0496224514181895
