# Supplementary material for: Distinct forebrain regions define a dichotomous astrocytic profile in multiple system atrophy
Source: Acta Neuropathol Commun. 2024 Jan 2;12:1. doi: 10.1186/s40478-023-01699-3 (PMC10759635; doi:10.1186/s40478-023-01699-3)
Supplement: Supplementary file 8 — Additional file 8: Table of differentially expressed genes in the striatum of MBP29-hα-mice. [file 40478_2023_1699_MOESM8_ESM.csv]

ENSEMBL	gene_name	baseMean	log2FoldChange	lfcSE	stat	pvalue	padj
ENSMUSG00000051439	Cd14	16693.0138767972	4.77300242739651	0.324666288213948	14.7012566461819	6.32744908579964e-49	1.33616742344831e-44
ENSMUSG00000027368	Dusp2	437.911725453118	4.82365625315404	0.335488128280387	14.3780236811319	7.10958936210115e-47	7.5066599279745e-43
ENSMUSG00000042650	Alkbh5	2710.86608461566	2.05321583138706	0.143604797764623	14.2976826913012	2.2621753823005e-46	1.59234525160132e-42
ENSMUSG00000025134	Alyref	2178.05249713725	2.86643744357178	0.202082568027431	14.1844864282539	1.1429943707362e-45	6.03415303170907e-42
ENSMUSG00000025103	Btbd1	4837.17652267596	2.01527674593223	0.143172213795682	14.0758928880445	5.34258119678923e-45	2.25638574265196e-41
ENSMUSG00000044147	Arf6	2540.18313174402	2.97308431721378	0.211431245868652	14.0617074122561	6.52917035186629e-45	2.29794150533934e-41
ENSMUSG00000002930	Ppp1r17	252.457925884736	5.59207978238461	0.399058599158293	14.0131795034103	1.29476003135336e-44	3.90592108315556e-41
ENSMUSG00000102037	Bcl2a1a	817.907436267923	4.33839870914234	0.310699853575682	13.9633110837163	2.61019921623196e-44	6.88994710614629e-41
ENSMUSG00000099974	Bcl2a1d	783.148891228846	4.18998320519243	0.308157389374575	13.5968935020389	4.17805978258255e-42	9.80312093653286e-39
ENSMUSG00000027995	Tlr2	2203.61540441223	3.84529158395646	0.295686134415516	13.0046395024828	1.15140591326695e-38	2.43142386704582e-35
ENSMUSG00000015568	Lpl	2170.41559119303	4.06344179973933	0.330107466156701	12.309451364576	8.05690033602537e-35	1.54670513087134e-31
ENSMUSG00000049723	Mmp12	440.149091077566	4.22190217348816	0.34685908133107	12.1718080936115	4.39243483484505e-34	7.72958720061857e-31
ENSMUSG00000024012	Mtch1	6311.52455745929	2.13779500597881	0.176931840881229	12.0825906480783	1.30540898826919e-33	2.12048627732926e-30
ENSMUSG00000027399	Il1a	8226.34139807117	4.1232569483371	0.34536549354799	11.9388214091057	7.42680832522996e-33	1.12022793859915e-29
ENSMUSG00000026548	Slamf9	487.323167827613	3.74352228717509	0.316815754991316	11.8160862526477	3.22355324440735e-32	4.53811825747667e-29
ENSMUSG00000025477	Inpp5a	1484.42074923095	2.04591520010001	0.173401203744743	11.7987370094139	3.96213448455989e-32	5.2292746194032e-29
ENSMUSG00000079293	Clec7a	2685.11896265654	4.31843755661007	0.36664857499968	11.7781381166253	5.0598394113115e-32	6.28521346168617e-29
ENSMUSG00000039910	Cited2	1180.95213300094	3.35931493932344	0.288033279926804	11.6629402691839	1.97115797721414e-31	2.31249683360172e-28
ENSMUSG00000018774	Cd68	5574.12812144357	3.42790509012189	0.300869771400747	11.3933183588459	4.51462472369961e-30	5.01764896265077e-27
ENSMUSG00000018920	Cxcl16	1989.15735595536	3.93993249835127	0.34643183695741	11.3728938222143	5.70637707979476e-30	6.0250782397013e-27
ENSMUSG00000001847	Rac1	9238.70091313565	2.66553059221224	0.23465485957133	11.3593666761543	6.66258813292163e-30	6.69970826680505e-27
ENSMUSG00000024401	Tnf	1198.75543562582	4.1916675483329	0.369424856148116	11.346468648694	7.72187629337554e-30	7.4119482585096e-27
ENSMUSG00000089929	Bcl2a1b	422.118161839451	3.55288794584892	0.315888584670441	11.2472818527316	2.38839291686888e-29	2.19285622719652e-26
ENSMUSG00000037761	Actr5	339.185036199782	2.41031846713077	0.21550464691609	11.1845312925863	4.85463698854098e-29	4.27147372029249e-26
ENSMUSG00000015396	Cd83	27580.9367720432	3.79901915785426	0.343121333044595	11.0719410074118	1.71642039861643e-28	1.44982598230332e-25
ENSMUSG00000028680	Plk3	1380.92891736484	3.56761026872822	0.323120689506961	11.0411075012619	2.4203138495101e-28	1.96576029077326e-25
ENSMUSG00000019122	Ccl9	1084.4971344432	2.52367956401139	0.229102756338835	11.0154919318341	3.21774047857761e-28	2.51663058096753e-25
ENSMUSG00000040552	C3ar1	2376.35800206	3.68010863406077	0.336479866908833	10.9370841942762	7.66247296077749e-28	5.77887291116923e-25
ENSMUSG00000068129	Cst7	613.229539912943	5.31225979927249	0.496964096870877	10.6894237083142	1.14077591205882e-26	8.30681549480898e-24
ENSMUSG00000038642	Ctss	31612.0092784105	3.25260862759844	0.304853169179785	10.6694269780749	1.41496276330323e-26	9.95992289089141e-24
ENSMUSG00000036905	C1qb	26206.5992799124	3.30964028296441	0.316640070718218	10.452373496056	1.42903367355188e-25	9.7344851885145e-23
ENSMUSG00000029304	Spp1	10168.1002718218	4.68640265614761	0.453680152919647	10.329750212762	5.16950245926358e-25	3.41138698225841e-22
ENSMUSG00000043415	Otud1	1529.00609434024	1.92427442904876	0.187965575860592	10.2373768188061	1.34842781490102e-24	8.62871217189845e-22
ENSMUSG00000015355	Cd48	775.314507668986	3.19947878234957	0.31760746793084	10.0736887680685	7.22176021456925e-24	4.48535030738409e-21
ENSMUSG00000029538	Srsf9	3125.29302686139	2.24048601982936	0.223525688162462	10.023393902722	1.20299502510635e-23	7.25818455576306e-21
ENSMUSG00000038502	Ptov1	5503.42941846354	2.04584879039279	0.207163921521181	9.87550716056329	5.3163342170319e-23	3.11847304614063e-20
ENSMUSG00000036887	C1qa	8768.13785742914	2.87236640969149	0.291229329713732	9.86290224447834	6.02812929955903e-23	3.44043260591319e-20
ENSMUSG00000052656	Rnf103	2155.14292868186	1.96704575120511	0.20016758080365	9.8269946776978	8.61513497513961e-23	4.7875211913164e-20
ENSMUSG00000032487	Ptgs2	464.343919610178	2.47222455220836	0.25197965255975	9.81120708396143	1.00755995454775e-22	5.45554963081664e-20
ENSMUSG00000063611	Gm10134	340.745984868589	2.73607988721526	0.279187011313646	9.80016897756564	1.12397459692582e-22	5.93374289082066e-20
ENSMUSG00000036896	C1qc	17933.825772028	3.26746492859628	0.335059682928988	9.75188927546614	1.81066682665215e-22	9.32581740936912e-20
ENSMUSG00000005469	Prkaca	2201.11132596922	1.77448650417378	0.184243640385068	9.63119541312316	5.90386052139102e-22	2.96837672929081e-19
ENSMUSG00000043953	Ccrl2	4554.68851035459	3.24656238074987	0.337752855367181	9.61224258850582	7.09857875695996e-22	3.48606250257496e-19
ENSMUSG00000060550	H2-Q7	776.143267104004	2.32188118858852	0.241850982684997	9.60046208128371	7.95868172941294e-22	3.81962459272757e-19
ENSMUSG00000034663	Bmp2k	2400.21862300086	1.83901564607033	0.192016083647136	9.57740420042027	9.95145548081689e-22	4.66988634196467e-19
ENSMUSG00000023992	Trem2	3198.22595296397	3.16748893557186	0.331269182152189	9.56167704763033	1.15863749052547e-21	5.3189017146579e-19
ENSMUSG00000034613	Ppm1h	1446.88654761936	2.01599866290625	0.211056711417468	9.55192871795783	1.2730383436236e-21	5.71973419197861e-19
ENSMUSG00000046034	Otulin	799.574099150121	2.34546089552903	0.247977529468309	9.45836060451911	3.12808864157781e-21	1.37616349675414e-18
ENSMUSG00000030579	Tyrobp	6307.22082339942	2.96687383231926	0.314140724396432	9.44441010639292	3.57411783070632e-21	1.54029890267399e-18
ENSMUSG00000066900	Suds3	1797.59149136251	1.87680817542471	0.199504061719662	9.40736824727887	5.08714510320495e-21	2.14850486288758e-18
ENSMUSG00000071713	Csf2rb	451.433612012748	2.63645197458911	0.280390441657671	9.40278833687191	5.31359022544579e-21	2.20013891746546e-18
ENSMUSG00000073563	Csnk1g3	1291.22369829145	1.39437143955998	0.14862713368525	9.38167483275877	6.49329646508137e-21	2.63690272025237e-18
ENSMUSG00000026285	Pdcd1	217.525560379016	6.54221104795628	0.699006278603877	9.35930226695962	8.02649736106857e-21	3.1980291466733e-18
ENSMUSG00000028459	Cd72	265.23086114543	3.39604562778233	0.363060822852183	9.35393028942978	8.44499099167585e-21	3.30246064391146e-18
ENSMUSG00000041515	Irf8	2193.82806900743	2.97248827753383	0.318539654524548	9.33161141890032	1.04273340121026e-20	4.00352749697401e-18
ENSMUSG00000026458	Ppfia4	1240.75233717339	2.46501689318052	0.265862559274375	9.2717714743601	1.83079575307255e-20	6.90373462814877e-18
ENSMUSG00000030789	Itgax	540.437885109776	5.46215322080953	0.591856525226255	9.22884683702939	2.73561045825034e-20	1.01347168503285e-17
ENSMUSG00000056529	Ptafr	914.810198733221	3.41864870764967	0.371802045952574	9.19480875607054	3.75662233550233e-20	1.36773437687591e-17
ENSMUSG00000029028	Lrrc47	619.77130415135	2.14224798002015	0.233610384148552	9.1701744673212	4.72254088033571e-20	1.69026941983134e-17
ENSMUSG00000046805	Mpeg1	4568.33301870288	3.48617893005887	0.381038324664081	9.14915562137283	5.73802792148673e-20	2.01949892696725e-17
ENSMUSG00000058715	Fcer1g	4396.09822007652	2.6482508861807	0.289526697233884	9.14682794879325	5.86297886384915e-20	2.02964794537545e-17
ENSMUSG00000025498	Irf7	979.41441202313	1.77987012772349	0.194668159565403	9.14309834590853	6.06881588110353e-20	2.06701911227844e-17
ENSMUSG00000034120	Srsf2	3736.63168282848	1.92244196791267	0.213420162691359	9.00778044430992	2.10268806687424e-19	7.04801014415608e-17
ENSMUSG00000029915	Clec5a	589.049109791719	2.86734785298104	0.318860920825703	8.99247184495338	2.41731446363242e-19	7.97600461383214e-17
ENSMUSG00000029826	Zc3hav1	900.01533305553	2.24020395399738	0.250644381617491	8.93777845543797	3.97072158012305e-19	1.28999580934551e-16
ENSMUSG00000024679	Ms4a6d	539.243902069595	3.15444065680008	0.353724069994571	8.91780041106193	4.75640640924004e-19	1.52183385066548e-16
ENSMUSG00000091649	Phf11b	224.20272609644	3.72197708135785	0.418782785971592	8.88760762389676	6.24387300584138e-19	1.96793830245302e-16
ENSMUSG00000022228	Zscan26	2978.42827614236	1.84593235461574	0.209264822998086	8.82103512749788	1.13406431668275e-18	3.51315183594508e-16
ENSMUSG00000024521	Pmaip1	878.328688403926	2.19251859319164	0.248594039146923	8.81967484303122	1.14792573130753e-18	3.51315183594508e-16
ENSMUSG00000024737	Slc15a3	402.510366683041	3.47127833706408	0.394206005082894	8.80574697570662	1.29983976336482e-18	3.92124518328213e-16
ENSMUSG00000035004	Igsf6	493.570649732711	2.23869573516836	0.254431168596249	8.79882660414491	1.38254112173215e-18	4.11198885459404e-16
ENSMUSG00000048234	Rnf149	903.872103685349	2.40436280601666	0.273396758729148	8.79440859940349	1.43803373965796e-18	4.21763312227181e-16
ENSMUSG00000059498	Fcgr3	4846.98761592599	3.10366562240437	0.353042333737103	8.79119959793704	1.47971413677474e-18	4.28042786661263e-16
ENSMUSG00000021423	Ly86	3197.14575543582	2.43765024155562	0.278057971679342	8.76669791854316	1.83982551010405e-18	5.25021558065772e-16
ENSMUSG00000034974	Dapk3	876.236454457766	3.11083120777503	0.356752722045615	8.719852759462	2.78563797590049e-18	7.84324228494542e-16
ENSMUSG00000083325	Gm14121	306.510807026103	2.55838046741183	0.293593669762187	8.71401781068418	2.93290269807802e-18	8.14922450990966e-16
ENSMUSG00000050370	Ch25h	231.5555086823	3.82778525296623	0.439774763527071	8.70396750888277	3.20478829974688e-18	8.78902786048764e-16
ENSMUSG00000019850	Tnfaip3	3335.17260856622	3.36299437319482	0.386585662785827	8.69922166528446	3.34168210263601e-18	9.04696166171342e-16
ENSMUSG00000048109	Rbm15	602.894935390351	1.53571230507959	0.176684457727635	8.69183585715806	3.56629085772722e-18	9.53283089147161e-16
ENSMUSG00000019944	Rhobtb1	696.028242461585	1.70126664191472	0.195975446165643	8.6810193582964	3.92237376680215e-18	1.03535958541951e-15
ENSMUSG00000027398	Il1b	3623.73256983123	2.78729223468483	0.325349526093198	8.56707021569903	1.06151170337031e-17	2.76740032593468e-15
ENSMUSG00000029064	Gnb1	17509.6125949612	2.01951847052222	0.236669780926012	8.53306435076122	1.42521359039402e-17	3.67027260833544e-15
ENSMUSG00000024397	Aif1	1463.35878101512	2.7950584618396	0.328281995705517	8.51419967711811	1.67744757188771e-17	4.26779040669311e-15
ENSMUSG00000039013	Siglecf	253.557415932159	4.06602401449804	0.47817339588688	8.50324181452356	1.84368304454093e-17	4.63488748232986e-15
ENSMUSG00000015947	Fcgr1	676.780057391875	2.56548739201676	0.30263523689206	8.47716022219775	2.30757062731107e-17	5.73281987493269e-15
ENSMUSG00000009772	Nuak2	953.600922001914	1.61631422535545	0.191017992150293	8.46158106448808	2.63776610516789e-17	6.47694265614306e-15
ENSMUSG00000089809	Rasgef1b	2553.21957978207	2.21042621210324	0.261528301861804	8.45195795777111	2.86457758254217e-17	6.95302124259114e-15
ENSMUSG00000037405	Icam1	2412.33704027256	2.97881790145167	0.353061457986632	8.43710870747171	3.25283900772566e-17	7.80570469615259e-15
ENSMUSG00000029580	Actb	75048.3437268678	1.68875543414943	0.200531447941156	8.42139949363443	3.7201338862016e-17	8.8267491320134e-15
ENSMUSG00000037649	H2-DMa	1281.76673996364	2.14034992417918	0.254784159698988	8.40063968932713	4.4405295938305e-17	1.03044685091119e-14
ENSMUSG00000119584	Rn18s	60098.8568898567	-2.10551493328533	0.25062154272322	-8.40117298140888	4.42040673516822e-17	1.03044685091119e-14
ENSMUSG00000037408	Cnnm4	992.602964252066	1.44830740006447	0.172468722382868	8.39750755994663	4.56055193063688e-17	1.04679538173108e-14
ENSMUSG00000000982	Ccl3	5543.68825962242	3.28162932170158	0.392279389536825	8.36554101294054	5.98397106557935e-17	1.3587474945359e-14
ENSMUSG00000003518	Dusp3	4212.59718479154	1.60019487647021	0.191355551062287	8.36241680780579	6.14463126299264e-17	1.38038487638953e-14
ENSMUSG00002075551	NA	3074.74213996062	-1.47398823214444	0.176946323916771	-8.33014328592522	8.07445689247561e-17	1.79482427577271e-14
ENSMUSG00000026177	Slc11a1	1177.12079549803	2.87856146748252	0.347730383385985	8.27814193126541	1.25112056437952e-16	2.75207426645857e-14
ENSMUSG00000024610	Cd74	6007.79853533931	2.75810655140127	0.333302818106087	8.27507720178768	1.28372417045183e-16	2.79468075334343e-14
ENSMUSG00000018930	Ccl4	12653.6066385825	3.27898490115655	0.39748915967636	8.24924358648254	1.59400232213514e-16	3.43474969760487e-14
ENSMUSG00000029771	Irf5	1672.68230968105	2.43562917771587	0.295834985726632	8.23306672716027	1.82480480412062e-16	3.89236394430456e-14
ENSMUSG00000036432	Siah2	554.910468004729	2.024554007963	0.247294923188442	8.18679972018781	2.68264046094199e-16	5.66493186137119e-14
ENSMUSG00000020399	Havcr2	1006.34118748108	2.95625811960932	0.361755621500212	8.17197562086147	3.03379848818055e-16	6.34304184900087e-14
ENSMUSG00000087679	Tmem250-ps	6111.77466052879	1.35882830043245	0.166374238145731	8.1672999111931	3.15368197877861e-16	6.46566042192893e-14
ENSMUSG00000040528	Milr1	134.233717832141	2.80282822354299	0.343167030759952	8.16753351082723	3.1475832776136e-16	6.46566042192893e-14
ENSMUSG00000073411	H2-D1	27736.6647140084	1.80991541162756	0.222128883329004	8.14804173371195	3.69864720303677e-16	7.51003201793534e-14
ENSMUSG00000050138	Kcnk12	89.6250449872606	3.29403810128615	0.404850151926275	8.13643785389022	4.07077655861095e-16	8.18691319887499e-14
ENSMUSG00000015852	Fcrls	5082.51275508537	2.47709457874307	0.304701395365379	8.12958068594563	4.30777946242619e-16	8.581828198873e-14
ENSMUSG00000052160	Pld4	3871.6696699699	2.69749264348242	0.334419899344626	8.06618460435154	7.25291160192804e-16	1.43139938596182e-13
ENSMUSG00000047466	8030462N17Rik	1139.47455268087	1.25681385445476	0.15717694939485	7.99617157155446	1.28347503296184e-15	2.50955021028289e-13
ENSMUSG00000036931	Nfkbid	2477.23595066974	2.67048402929106	0.336037915123242	7.94697237754158	1.91125007162374e-15	3.70274016169528e-13
ENSMUSG00000036707	Cab39	3413.28941931724	1.18514130131594	0.149464675713432	7.92924010746333	2.20490875447439e-15	4.23282346983961e-13
ENSMUSG00000025795	Rassf3	887.790537844707	1.66024564915023	0.209450639909418	7.9266678290801	2.2510435324969e-15	4.28245822303937e-13
ENSMUSG00000040751	Lat2	505.803536207446	3.0531003414755	0.386395480994026	7.90149080838423	2.75587177499994e-15	5.10935587063975e-13
ENSMUSG00000020108	Ddit4	273.709480249474	-2.02301906585067	0.256028960432715	-7.9015243526809	2.75513007794615e-15	5.10935587063975e-13
ENSMUSG00000017466	Timp2	10362.1074789584	1.77326629323466	0.224424832444223	7.90138182981764	2.75828275442975e-15	5.10935587063975e-13
ENSMUSG00000028557	Rnf11	3852.38813295086	1.62975263023316	0.207167553876715	7.86683339034364	3.6373053687811e-15	6.67904151935222e-13
ENSMUSG00000020349	Ppp2ca	10226.479181931	1.8590799131352	0.236469788382294	7.86180731946049	3.78630149498346e-15	6.89270074737636e-13
ENSMUSG00000030124	Lag3	400.419433481732	3.21465958788209	0.410647186206299	7.8282761841868	4.94604484351134e-15	8.9269768342247e-13
ENSMUSG00000022876	Samsn1	639.828835300809	2.41712705066213	0.309444431080708	7.81118290680018	5.66537277459735e-15	1.01386166848451e-12
ENSMUSG00002075524	NA	5717.323702901	-1.41044525206958	0.180975214572034	-7.79358242732282	6.51355565271501e-15	1.15585508166708e-12
ENSMUSG00000004707	Ly9	298.519486751038	4.72856191553143	0.607272408055329	7.78655814558367	6.88592386235975e-15	1.21175045167876e-12
ENSMUSG00000048170	Mcmbp	2622.56416031738	1.54301879899628	0.198441063622005	7.77570312732985	7.50294782908509e-15	1.30941941575859e-12
ENSMUSG00000052142	Rasal3	950.563947055837	3.13764085886317	0.405362706231249	7.74032936585248	9.91595999780606e-15	1.71635514158746e-12
ENSMUSG00000041408	Wapl	3229.65180595905	1.06288573386373	0.137505695951077	7.72975785848098	1.0775134056414e-14	1.84990655178289e-12
ENSMUSG00000004552	Ctse	653.367069361921	3.30376530088906	0.428290003547503	7.71385106709039	1.22076923034062e-14	2.07895030944378e-12
ENSMUSG00000007411	Mark3	3322.54858874625	1.43076187829892	0.185548597790149	7.71098189551976	1.24853376167569e-14	2.10922299562444e-12
ENSMUSG00000073409	H2-Q6	949.73707652422	2.20801173536973	0.286425706134308	7.70884626652319	1.26960238110235e-14	2.12779313347129e-12
ENSMUSG00000031715	Smarca5	3269.87643068587	1.44998825377123	0.188912070142491	7.67546643619726	1.64817807960599e-14	2.74051783519997e-12
ENSMUSG00000064267	Hvcn1	438.26133088847	2.85567361145944	0.37246217001554	7.66701652234989	1.76043109303559e-14	2.9042987024713e-12
ENSMUSG00000030059	Tmf1	1934.5314094545	1.25926467779642	0.164876281185212	7.63763392007757	2.21249863521996e-14	3.62180881239845e-12
ENSMUSG00000020120	Plek	5136.2532168551	3.06485191611484	0.40379463181176	7.59012546145883	3.19595886631023e-14	5.1914664138364e-12
ENSMUSG00000078945	Naip2	210.119143610847	2.65357416860672	0.350680852044098	7.56692061496712	3.82175283099462e-14	6.16060721619187e-12
ENSMUSG00002075501	NA	1172.65046604535	-1.45462827930264	0.192768812726713	-7.5459731204801	4.48922641529322e-14	7.1817419857384e-12
ENSMUSG00000024965	Fermt3	1196.9111986407	2.29582691342514	0.30466819361506	7.53549914805301	4.86470368031285e-14	7.72390583587718e-12
ENSMUSG00000079507	H2-Q1	1397.28440789148	1.63444309539105	0.218887703416766	7.46703935341238	8.20192450284639e-14	1.29253760990005e-11
ENSMUSG00000063506	Arhgap22	80.1630672891481	3.4339578405019	0.459964855233194	7.46569613185109	8.28603667658825e-14	1.29612027036677e-11
ENSMUSG00000022901	Cd86	1353.73450058195	2.95972783336257	0.396960174633022	7.45598178985777	8.92010659448851e-14	1.37493351062638e-11
ENSMUSG00000073402	Gm8909	419.559839600776	1.6915694046289	0.226852322680969	7.45669863388534	8.87173080633276e-14	1.37493351062638e-11
ENSMUSG00000032089	Il10ra	2068.14267091272	2.72139442192475	0.36521390020474	7.45150833634517	9.22790603885844e-14	1.40716374902029e-11
ENSMUSG00000001123	Lgals9	3633.94262629384	1.57239379682986	0.211030817120448	7.4510150616173	9.262478624512e-14	1.40716374902029e-11
ENSMUSG00000031447	Lamp1	30964.9505302107	2.35480123345907	0.316380455404913	7.44294153836185	9.84676715474823e-14	1.48524415719156e-11
ENSMUSG00000034863	Ano8	226.849059875977	3.49493912802094	0.471197903951152	7.41713640641164	1.19679671713829e-13	1.79239406211413e-11
ENSMUSG00000030560	Ctsc	9578.35355461533	1.99794958808078	0.26964685639799	7.40950447103254	1.26772202396728e-13	1.88524549155754e-11
ENSMUSG00000038402	Foxf2	679.865372540764	2.17598746676987	0.29437638743354	7.39185464479935	1.44794766981259e-13	2.13820356247779e-11
ENSMUSG00000036908	Unc93b1	6256.60137739937	2.39580699694486	0.324236253264382	7.38907809606138	1.47850315412202e-13	2.16816327122185e-11
ENSMUSG00000071715	Ncf4	461.763629626175	2.83169581456161	0.383634292544961	7.38123746909236	1.56825001584488e-13	2.28391279893768e-11
ENSMUSG00000038658	Ric1	628.758836403363	1.33964319719964	0.181754749376668	7.3706090310926	1.69850286432128e-13	2.45666335519674e-11
ENSMUSG00000054626	Xlr	380.941601585317	2.4351240041353	0.330621007014258	7.36530333062075	1.76744517095828e-13	2.53898909354598e-11
ENSMUSG00000063234	Gpr84	566.334515091143	3.53133358068114	0.480685322315135	7.34645602173394	2.03531148070241e-13	2.90403192824275e-11
ENSMUSG00000000682	Cd52	880.409042139382	2.7980233083522	0.381182761464645	7.3403721028757	2.13000830561897e-13	3.01875069729904e-11
ENSMUSG00000022812	Gsk3b	7540.11663907487	1.21061383710177	0.165449030852763	7.31714069802634	2.53310227215472e-13	3.56610137873941e-11
ENSMUSG00000026981	Il1rn	241.635900763844	2.62394932746938	0.35881484546584	7.31282264551449	2.61588187710846e-13	3.65825017211254e-11
ENSMUSG00000035352	Ccl12	1056.34760087853	2.75883986312638	0.377598982312266	7.30626932899114	2.74661377739556e-13	3.81580546955671e-11
ENSMUSG00000024030	Abcg1	3920.93163012254	2.10887828807443	0.288674930113484	7.30537385856606	2.7649686658892e-13	3.8161989096459e-11
ENSMUSG00000044827	Tlr1	188.221786066041	3.0311888369559	0.41526550416692	7.29939955652442	2.89054755203101e-13	3.96361640624927e-11
ENSMUSG00000047227	Gm527	75.9352256066356	2.8209120743856	0.386799501271602	7.29295685519722	3.03225219345953e-13	4.13110126253451e-11
ENSMUSG00000037411	Serpine1	147.155682665603	3.09602978671255	0.427167870066034	7.24780584793033	4.23577185260113e-13	5.6996314323468e-11
ENSMUSG00000046223	Plaur	1836.62735647344	2.99019881290253	0.412569300916615	7.24774918119002	4.23754385035018e-13	5.6996314323468e-11
ENSMUSG00000052310	Slc39a1	2301.77809943914	2.36116941440822	0.326426636702771	7.23338462283085	4.71102701819174e-13	6.29637705969336e-11
ENSMUSG00000022867	Usp25	1217.99143268113	1.61139636579946	0.22300529000843	7.22582126073574	4.98082501368712e-13	6.61509948515918e-11
ENSMUSG00000021665	Hexb	23215.7080048781	2.51717360639549	0.348624723046848	7.22029575067523	5.18746300482048e-13	6.84647851704963e-11
ENSMUSG00000027303	Ptpra	7148.09080890632	1.67241347817323	0.23186200649981	7.2129690561209	5.47448588845697e-13	7.13111838108237e-11
ENSMUSG00000044496	2510039O18Rik	1146.74794564293	1.93455926736132	0.268233300180317	7.21222631962859	5.50443858557762e-13	7.13111838108237e-11
ENSMUSG00000024235	Map3k8	828.237592043766	2.23521663326017	0.309903682208789	7.21261721490051	5.48865476020654e-13	7.13111838108237e-11
ENSMUSG00000081937	Gm14599	112.504582840422	2.87049086816135	0.398162169713408	7.20935107980623	5.62191430550242e-13	7.23890026763991e-11
ENSMUSG00000097835	Gm26910	144.333568244202	1.90376913734591	0.264227548572078	7.20503652111275	5.80282946293954e-13	7.42656665266026e-11
ENSMUSG00000030671	Pde3b	955.434702657491	2.51028429446225	0.348959733745139	7.19362164660414	6.30948859887984e-13	8.02635365918949e-11
ENSMUSG00000041870	Ankrd13a	2005.72384011099	2.23697269154448	0.312022814048768	7.16926003748833	7.54042113890935e-13	9.53479480181729e-11
ENSMUSG00000025857	Dnaaf5	1559.99678719849	1.68012860726002	0.234958788007396	7.15073746127401	8.63129305417893e-13	1.08492271086367e-10
ENSMUSG00000066861	Oas1g	119.688601485995	2.5457324136688	0.360751723025168	7.0567436028329	1.70449705383727e-12	2.12981445478589e-10
ENSMUSG00000002111	Spi1	1282.13076359326	2.29985022063487	0.326057060099953	7.05352069337144	1.74446551092844e-12	2.16693401142799e-10
ENSMUSG00000027660	Skil	2501.20024925939	1.93373585546565	0.274360946425474	7.04814544730011	1.81318063143563e-12	2.23911902889043e-10
ENSMUSG00000073555	Gm4951	105.077088451751	2.52243924567005	0.358169940073237	7.04257661922794	1.88716998385697e-12	2.31694003192486e-10
ENSMUSG00000002393	Nr2f6	780.795233978792	1.66696311946043	0.236913410646621	7.03617036667824	1.97595320444719e-12	2.41191929585614e-10
ENSMUSG00000022863	Btg3	821.402959352053	1.91042988384532	0.271738202228372	7.03040598700866	2.05933442585184e-12	2.49925086613295e-10
ENSMUSG00000000290	Itgb2	1849.08600586159	2.5768393946181	0.367695524964711	7.00807929295689	2.41611875832127e-12	2.91549598968401e-10
ENSMUSG00000043008	Klhl6	925.630161397936	2.23439305234446	0.319848182792918	6.98579254955809	2.83252359157309e-12	3.39854549336642e-10
ENSMUSG00000061132	Blnk	788.470679152607	2.72841432966282	0.391025450797803	6.97758758182128	3.00291622626941e-12	3.58263174859498e-10
ENSMUSG00000027848	Olfml3	3679.95930325546	2.00099616051566	0.286941144362602	6.97354213513223	3.09058814826125e-12	3.6665140408333e-10
ENSMUSG00000022488	Nckap1l	1693.47028561932	2.44657256995888	0.351120919691473	6.96789177958597	3.21725546461001e-12	3.79546277352902e-10
ENSMUSG00000016206	H2-M3	596.084062115281	1.75517610516484	0.251940040443169	6.96664215055868	3.24594909339264e-12	3.80803927806513e-10
ENSMUSG00000061232	H2-K1	9100.85173962711	1.3051371423819	0.187492275280229	6.96101820958341	3.3782209897669e-12	3.94132003540926e-10
ENSMUSG00000026923	Notch1	3269.30201366411	-1.24629105015492	0.180107074786958	-6.91972290166341	4.52527927485492e-12	5.2505671674237e-10
ENSMUSG00000056069	Otulinl	2559.15736036272	2.35874907805669	0.34141492684934	6.90874619872013	4.88955830518799e-12	5.64222965741283e-10
ENSMUSG00000065954	Tacc1	8599.35764589371	0.964185305569755	0.139728259852405	6.90043164201878	5.18447647280402e-12	5.9500320476197e-10
ENSMUSG00000041658	Rragb	808.706924477998	-1.80485043274673	0.26162839816448	-6.89852648034051	5.25446966821291e-12	5.99776410722444e-10
ENSMUSG00000068245	Phf11d	261.242292453809	2.2031288665278	0.319770419843229	6.88972065523731	5.59020516984947e-12	6.34668615976942e-10
ENSMUSG00000031662	Snx20	283.734351729067	2.73417368002236	0.398446257574219	6.86208899706646	6.78607617341444e-12	7.6631855911226e-10
ENSMUSG00000057135	Scimp	52.4192695978644	4.54604608048502	0.663536166457924	6.85124083703325	7.32121380495407e-12	8.22351446378804e-10
ENSMUSG00000021886	Gpr65	156.447679500535	3.66812663823344	0.536922180501203	6.83176588981542	8.38756528408601e-12	9.37144000550499e-10
ENSMUSG00000038147	Cd84	1470.04035768786	2.9797654843779	0.43665041633075	6.8241443794269	8.84508916448727e-12	9.83061830981462e-10
ENSMUSG00000030256	Bhlhe41	2622.6512942335	1.80619310657844	0.264955786277223	6.8169604142505	9.29868729515894e-12	1.02415098838613e-09
ENSMUSG00000002699	Lcp2	905.435639299198	2.2410938826858	0.328762419184673	6.81675809614641	9.31178622769035e-12	1.02415098838613e-09
ENSMUSG00000030844	Rgs10	1652.66156593884	2.0873403008186	0.309188396710229	6.75103051417176	1.4679871830451e-11	1.60619095048514e-09
ENSMUSG00000006586	Runx1t1	348.492374825998	1.48572096505994	0.220301010444387	6.74404970754774	1.54031803669812e-11	1.6766441227296e-09
ENSMUSG00000079659	Tmem243	1927.03032227831	1.86244035720123	0.276457628049669	6.73680220126398	1.61910348710262e-11	1.75336453011005e-09
ENSMUSG00000022439	Parvg	793.568443892799	2.53503391540865	0.376488961666708	6.7333552202596	1.65794628932969e-11	1.78626794855995e-09
ENSMUSG00000028581	Laptm5	11425.0087313715	2.1341425224274	0.317554607153641	6.72055285721251	1.81036345940211e-11	1.94058097320783e-09
ENSMUSG00000064360	mt-Nd3	7530.17541258578	-1.86572856570602	0.277902255109103	-6.71361434247284	1.89861709250796e-11	2.02490389608538e-09
ENSMUSG00000020901	Pik3r5	387.200842228343	1.9719734968605	0.293933230166875	6.7089164969233	1.96074823868804e-11	2.08065932444097e-09
ENSMUSG00000086763	Plxna4os1	142.773361393728	2.91249437920231	0.434701257037474	6.69999069947764	2.08432805187942e-11	2.20073777357688e-09
ENSMUSG00000074622	Mafb	2226.68754394386	2.21776380889271	0.331625519041209	6.68755473132669	2.26930353365232e-11	2.38412351841473e-09
ENSMUSG00000054871	Tmem158	92.3268714666861	2.66139212295345	0.398479951124601	6.67886079448264	2.40806758945652e-11	2.50498341313071e-09
ENSMUSG00000035678	Tnfsf9	515.323299952024	3.00797186972069	0.450338763706272	6.67935366026496	2.39998356321615e-11	2.50498341313071e-09
ENSMUSG00000050549	Fam241a	146.810201276472	1.87308062616824	0.280906744283269	6.66798026137603	2.59347652954207e-11	2.67434240005076e-09
ENSMUSG00000040747	Cd53	3380.97247273066	2.27533726969277	0.341277814301872	6.66711158575389	2.60886742629377e-11	2.67434240005076e-09
ENSMUSG00000024621	Csf1r	22413.2996338977	2.33049338889786	0.349522691321696	6.66764546841081	2.59939772118784e-11	2.67434240005076e-09
ENSMUSG00000008435	Rdh13	1551.28359618586	0.934716710652364	0.14022051167472	6.66604835119055	2.62782717447675e-11	2.68076456248432e-09
ENSMUSG00000038055	Dexi	896.484155148837	2.44417662760835	0.366926591782803	6.66121421108433	2.71574470943886e-11	2.75713370332791e-09
ENSMUSG00000055413	H2-Q5	387.385304600659	2.12437439273463	0.319366137887352	6.65184608107684	2.89439313065513e-11	2.92444496363849e-09
ENSMUSG00000101939	Gm28438	8004.30740368338	-1.8663112439189	0.280778359517981	-6.64691982360336	2.99289949018941e-11	3.00957421592047e-09
ENSMUSG00000005142	Man2b1	6193.4076052333	1.93081775955671	0.29167735244571	6.61970407838261	3.59918640479197e-11	3.60208622322237e-09
ENSMUSG00000018927	Ccl6	3408.71720518175	2.51248801835046	0.380380720257565	6.60519286216503	3.97000166894367e-11	3.95445873788129e-09
ENSMUSG00000030263	Lrmp	373.504142798326	2.08221040045963	0.315680476557671	6.59594290773073	4.22561524733245e-11	4.18931066563001e-09
ENSMUSG00000029570	Lfng	1166.12247744785	-1.77949839723856	0.27029685968434	-6.58349637993097	4.59511781743594e-11	4.51326060236255e-09
ENSMUSG00000034765	Dusp5	123.67614566179	2.04261839538826	0.310234320548425	6.58411484511892	4.57603319695941e-11	4.51326060236255e-09
ENSMUSG00000036093	Arl5a	2940.08700818128	1.4079439835118	0.214038867760333	6.57798276660821	4.76873482640809e-11	4.66210061709536e-09
ENSMUSG00000028214	Gem	1586.01693769634	1.43756730295304	0.219327598799973	6.55442958760563	5.58549617917106e-11	5.43543423113158e-09
ENSMUSG00000020700	Map3k3	769.445580775305	1.56003817208447	0.238082456715926	6.55251207335224	5.65771428743278e-11	5.48045654163844e-09
ENSMUSG00000029204	Rhoh	444.711869644573	2.35414959106307	0.359391934611597	6.55036845389214	5.73952953849861e-11	5.50916569383978e-09
ENSMUSG00000024013	Fgd2	1540.31903127602	2.50434966109066	0.382291335133674	6.55089307795842	5.71939996407445e-11	5.50916569383978e-09
ENSMUSG00000074215	Gm10643	436.606804579136	1.31871139811462	0.201855322106149	6.5329533269435	6.4485244412287e-11	6.16169640839034e-09
ENSMUSG00000022372	Sla	650.594309677568	2.3169306384617	0.354825486618336	6.52977513127146	6.58685089431552e-11	6.26551938447121e-09
ENSMUSG00000084883	Ccdc85c	502.502366620081	2.19849728223747	0.336790895460026	6.52778121936617	6.67511008419543e-11	6.32099998421323e-09
ENSMUSG00000021610	Clptm1l	3558.74327021325	1.23700700415057	0.190565025624407	6.49125934886205	8.51217973525709e-11	8.02462944059928e-09
ENSMUSG00000031264	Btk	254.463728034467	2.29554575141671	0.354073660196817	6.48324348707752	8.97714443242813e-11	8.42534928798155e-09
ENSMUSG00000005268	Prlr	903.58617369122	-3.31021278643827	0.514043248811737	-6.43956086202895	1.19819662551031e-10	1.11463956567847e-08
ENSMUSG00000024696	Lpxn	448.268716989662	2.04429965036461	0.317433090723569	6.44009622848317	1.19397778466518e-10	1.11463956567847e-08
ENSMUSG00000026358	Rgs1	958.123556441618	3.11255119178037	0.483907151251342	6.4321248068593	1.25832348743971e-10	1.16543934580106e-08
ENSMUSG00000037860	Aim2	155.218136368385	2.19183510910718	0.340875243552047	6.43002139512228	1.27585985840915e-10	1.17652107554699e-08
ENSMUSG00000095253	Zfp799	830.290299100818	-1.06249695381593	0.165518334802724	-6.41921002336258	1.36983316183918e-10	1.25768551645904e-08
ENSMUSG00000006519	Cyba	4617.74429302822	1.58279839058934	0.246636244539553	6.41754172645743	1.38492407962351e-10	1.26603644109999e-08
ENSMUSG00000014599	Csf1	4039.29888759151	1.61898468181474	0.253292875721903	6.39174977661931	1.63998115931263e-10	1.49273629918986e-08
ENSMUSG00000044583	Tlr7	571.772499847008	2.58219166244502	0.404052808566366	6.39072816151678	1.65097657399849e-10	1.49629494906121e-08
ENSMUSG00000031659	Adcy7	652.566344198105	2.30910075809564	0.361397028210167	6.38937395122355	1.66566272358293e-10	1.50315383478209e-08
ENSMUSG00000116165	Pdxp	338.856862463568	2.19853589298344	0.344296524124184	6.38558840690024	1.70739668093323e-10	1.53425939196881e-08
ENSMUSG00002075188	NA	352.829982476042	-1.22953772058116	0.192689978130972	-6.38091162035133	1.76036885035061e-10	1.5751571615616e-08
ENSMUSG00000058755	Osm	1015.95845535871	3.16648085214825	0.499672098409186	6.33711760618499	2.34103300777143e-10	2.07712579937434e-08
ENSMUSG00000024300	Myo1f	1246.84959307506	2.88648217888113	0.455442249131863	6.33775672850547	2.33134541568088e-10	2.07712579937434e-08
ENSMUSG00000025044	Msr1	324.23748612131	2.8684204636312	0.452846420940071	6.33420146652942	2.38573612658903e-10	2.107932626995e-08
ENSMUSG00000003344	Btbd2	1190.09933298376	1.64191196304815	0.259261109618974	6.33304380075054	2.40371288361329e-10	2.11496687346925e-08
ENSMUSG00000036867	Smad6	289.607151449217	1.6930504964203	0.267701389746729	6.32439935415384	2.54219481653235e-10	2.22753227969766e-08
ENSMUSG00000035873	Pawr	1213.18718781157	2.41789189494242	0.382591925591089	6.31976718067657	2.61957666120733e-10	2.28585125432707e-08
ENSMUSG00000112148	Lilrb4a	501.455905397642	2.92682790385464	0.463680760776267	6.31216162377477	2.75164629300963e-10	2.39039837589045e-08
ENSMUSG00000044950	Pwwp2a	746.745454537028	1.5536902299933	0.246165059679596	6.31157903569074	2.76202682065288e-10	2.39039837589045e-08
ENSMUSG00000029561	Oasl2	1536.26393644975	1.66842553265827	0.26451143088547	6.30757441019884	2.83442320552955e-10	2.4430414216803e-08
ENSMUSG00000060802	B2m	14393.9841596858	1.4795925359235	0.234601224947053	6.30684062394572	2.8478881501658e-10	2.44466886451428e-08
ENSMUSG00000038582	Pptc7	694.774605999213	1.25190463237683	0.199297993364807	6.28157168690238	3.35167186105668e-10	2.86547589837789e-08
ENSMUSG00000004730	Adgre1	1643.31539214007	2.05333709757193	0.327023533703028	6.27886646052996	3.41050357648549e-10	2.90401629131629e-08
ENSMUSG00000024338	Psmb8	973.775139637742	1.75830213997345	0.282067689676488	6.23361768939256	4.55784642060571e-10	3.86538324754742e-08
ENSMUSG00000079547	H2-DMb1	480.34038203102	2.63360265099972	0.422817224967207	6.22870236945521	4.70314297353608e-10	3.97265080688646e-08
ENSMUSG00000053318	Slamf8	223.906958757625	2.7171377141927	0.436516552930815	6.22459262071408	4.82808858542109e-10	4.06194209794172e-08
ENSMUSG00000020427	Igfbp3	828.031523692936	2.48681022652849	0.399830165951503	6.21966634411003	4.9821318520897e-10	4.17490786986422e-08
ENSMUSG00000037373	Ctbp1	3515.76943273611	1.55356304150649	0.249822234674405	6.21867402447688	5.01373675360584e-10	4.1847857322488e-08
ENSMUSG00000026643	Nmt2	6372.18843475853	1.11887501770134	0.179965199746822	6.21717431634224	5.0618733691082e-10	4.20832991871881e-08
ENSMUSG00000067203	H2-K2	555.758711835762	1.77279100150634	0.285254481907866	6.21477001745736	5.13998757938973e-10	4.2565144201558e-08
ENSMUSG00000026536	Ifi211	79.3831170576676	2.28492947711537	0.367729207219364	6.21361978395239	5.17777277927536e-10	4.2710557726546e-08
ENSMUSG00000007415	Gatad1	3671.6894422812	1.35706661336651	0.218630406982456	6.2071265936737	5.39621291105174e-10	4.43392327014317e-08
ENSMUSG00000032436	Cmtm7	793.624933019152	1.67811327052524	0.2704569410275	6.20473360435815	5.47896321398804e-10	4.48446768177463e-08
ENSMUSG00000040699	Limd2	2102.41299083668	1.46863451737877	0.236985596914736	6.19714673169425	5.74958964512605e-10	4.68780249174235e-08
ENSMUSG00000098112	Bin2	2004.06260169114	2.41444800308347	0.389653498294264	6.19639760364758	5.77700826800301e-10	4.69204167674691e-08
ENSMUSG00000030798	Cd37	943.415699270255	1.95590190521997	0.315833927139633	6.19281760808187	5.9098102818598e-10	4.76326197412341e-08
ENSMUSG00000022528	Hes1	2661.515488009	1.04932238353891	0.169433519709066	6.19312155788712	5.89842033755436e-10	4.76326197412341e-08
ENSMUSG00000018008	Cyth4	3418.31386063201	2.23077230891847	0.360310544818229	6.19124902393255	5.96893201010046e-10	4.79262118849017e-08
ENSMUSG00000001763	Tspan33	1270.11293974984	1.91494416705687	0.309438378277643	6.18845075945523	6.07583804884568e-10	4.85998000293463e-08
ENSMUSG00000032350	Gclc	3116.1217164708	1.25271374862515	0.202974723333546	6.17177216971287	6.75287619820749e-10	5.38115044066217e-08
ENSMUSG00000022199	Slc22a17	17172.9992325688	-0.979802432328396	0.158796463970122	-6.17017789837405	6.82132005907772e-10	5.41525622885505e-08
ENSMUSG00000028291	Akirin2	1044.15492789312	1.59453493709811	0.258985176493697	6.15685792787804	7.42023579916745e-10	5.86865615621794e-08
ENSMUSG00000071076	Jund	2174.12223144897	2.13463731912693	0.346895651603172	6.15354303019291	7.57708059523542e-10	5.97034369140247e-08
ENSMUSG00000024002	Brd4	2035.84096482804	0.939521256474649	0.152768367601203	6.14997247942874	7.74963926124917e-10	6.08361086542002e-08
ENSMUSG00000040229	Gpr34	5779.88227255031	2.31417006577292	0.377174764060023	6.13553791579927	8.48715197691146e-10	6.58271322158276e-08
ENSMUSG00000039853	Trim14	171.185628032016	2.55147265257488	0.41588061354108	6.13510841693237	8.51011369745746e-10	6.58271322158276e-08
ENSMUSG00000097585	E230029C05Rik	275.595753136718	2.03781520377617	0.332108181436497	6.13599820083272	8.4626114545634e-10	6.58271322158276e-08
ENSMUSG00000040345	Arhgap9	380.938173998327	2.18622659288288	0.356267519180822	6.1364746298224	8.43728309600207e-10	6.58271322158276e-08
ENSMUSG00000029484	Anxa3	4302.7021140765	1.5421836977433	0.251880525759973	6.12267936590266	9.2014741340837e-10	7.09151566749801e-08
ENSMUSG00000030745	Il21r	537.97173232181	2.06654947983197	0.33775227096863	6.11853615049092	9.44388598619777e-10	7.25187419529231e-08
ENSMUSG00000057672	Pkn1	823.585077667272	1.85601328814686	0.303526398904593	6.11483315733026	9.6658036122366e-10	7.39539039418842e-08
ENSMUSG00000017009	Sdc4	30249.9496043601	1.23037828814139	0.201261475914264	6.11333233323563	9.7571878890398e-10	7.43835872392973e-08
ENSMUSG00000115625	2900040C04Rik	222.349383746232	-2.50367677792709	0.409893923810916	-6.10810903135522	1.00818474103038e-09	7.65821481163256e-08
ENSMUSG00000026395	Ptprc	1660.31288670372	2.2878660653528	0.374709057350593	6.10571327399801	1.02342591616721e-09	7.74612368161393e-08
ENSMUSG00000045337	Defb11	169.306825362999	-3.51079794621192	0.575668646281854	-6.09864367095129	1.06972227068119e-09	8.06761613927669e-08
ENSMUSG00000021840	Mapk1ip1l	2893.39616704595	1.31338973238455	0.216050249071894	6.07909381278937	1.2086363544425e-09	9.08283768568055e-08
ENSMUSG00000034116	Vav1	1282.72515703079	2.61772552595456	0.432141907440841	6.05755998407286	1.38201813654521e-09	1.03489634714274e-07
ENSMUSG00000028793	Rnf19b	626.412054267477	2.12345341382397	0.351232745048331	6.04571596401633	1.48747950467677e-09	1.10726732333971e-07
ENSMUSG00000025017	Pik3ap1	1134.23977728544	2.10764448720282	0.348628285355736	6.04553496011433	1.48915054140492e-09	1.10726732333971e-07
ENSMUSG00000086150	Bach2os	38.1501319183701	3.46920883879562	0.575834562625699	6.02466240125753	1.69462971390128e-09	1.25124110728858e-07
ENSMUSG00000052031	Tagap1	1880.61342146871	1.32041215044702	0.219165089237676	6.02473758498592	1.69384218165395e-09	1.25124110728858e-07
ENSMUSG00000015340	Cybb	1068.45604048717	2.25485704153184	0.37445263595754	6.02174167038719	1.7255014021142e-09	1.26959627555559e-07
ENSMUSG00000070942	Il1rl2	227.734451901572	2.19485116438835	0.364782413127936	6.01687769311009	1.77813323712771e-09	1.30377915168145e-07
ENSMUSG00000041769	Ppp2r2d	1091.39709715008	1.67507693935444	0.278592890724461	6.01263347028892	1.82533433984604e-09	1.33375727524321e-07
ENSMUSG00000092805	Gm26461	1495.64831150039	-1.36185292102909	0.226582164269099	-6.01041536266597	1.85048598210525e-09	1.34747284427988e-07
ENSMUSG00000020573	Pik3cg	639.327009026229	2.22310845559144	0.370048967883161	6.00760615090639	1.8828253342831e-09	1.36631005443492e-07
ENSMUSG00000086507	Adap2os	335.855330255436	1.99875261076435	0.333180939750382	5.99900045981564	1.98535796087027e-09	1.43578096094855e-07
ENSMUSG00000045502	Hcar2	526.638884302919	2.70083792130483	0.451341063006939	5.98402880365288	2.17684793032807e-09	1.56889070801153e-07
ENSMUSG00000020275	Rel	511.630350828889	1.54135162821343	0.257633436915379	5.98273130486435	2.194265803816e-09	1.57606499929192e-07
ENSMUSG00000021057	Akap5	218.310231963635	1.74683412180708	0.292190551325493	5.97840728895148	2.25329791727451e-09	1.6021175797672e-07
ENSMUSG00000092243	Gm7030	345.720950650173	1.56604733040143	0.261943713674645	5.97856428173951	2.2511278178888e-09	1.6021175797672e-07
ENSMUSG00000024222	Fkbp5	611.45601801174	1.82752608609472	0.305667069591692	5.97881246591567	2.24770133932789e-09	1.6021175797672e-07
ENSMUSG00000031497	Tnfsf13b	133.546790108874	3.40751634692794	0.570063264110699	5.97743542068736	2.26677740328114e-09	1.6062932357412e-07
ENSMUSG00000030921	Trim30a	590.543088052343	1.66382810424487	0.27858526185125	5.97241969366371	2.33760222873859e-09	1.6509413466312e-07
ENSMUSG00000036594	H2-Aa	1016.52423954664	2.23330980587984	0.374051033468266	5.97060188598386	2.36379909783004e-09	1.66387818496257e-07
ENSMUSG00000038175	Mylip	1071.18247296297	1.64066688970583	0.27547335414526	5.95580975443705	2.58787236897718e-09	1.81555152211598e-07
ENSMUSG00000097418	Mir155hg	60.2221563695879	2.42903227729726	0.408557621101019	5.94538481683754	2.75808136151812e-09	1.92855642752245e-07
ENSMUSG00000031304	Il2rg	560.259873804097	1.56852113442263	0.263862707314768	5.94445933790678	2.77370808581311e-09	1.93308229861767e-07
ENSMUSG00000027506	Tpd52	3995.22192509229	1.17681350110156	0.198055195758899	5.94184614340613	2.8182987903964e-09	1.95769788015792e-07
ENSMUSG00000021998	Lcp1	3006.14108607197	2.20466312212221	0.371156552934672	5.93998167266699	2.85053942648116e-09	1.97360134652468e-07
ENSMUSG00000052040	Klf13	3097.89532708571	1.76755421209631	0.297852428647329	5.93432868794626	2.95050220931783e-09	2.03613578935178e-07
ENSMUSG00000041380	Htr2c	218.046214962506	-3.51942350013791	0.593370668997252	-5.93123941580302	3.00656432534548e-09	2.06806576085735e-07
ENSMUSG00000070304	Scn2b	366.192193744131	1.95314293820272	0.329646802598519	5.92495641640267	3.12380227985687e-09	2.13480041241869e-07
ENSMUSG00000022831	Hcls1	335.217527226337	2.30915743107948	0.389703139823511	5.92542680596633	3.11487302529775e-09	2.13480041241869e-07
ENSMUSG00000028668	Eloa	2306.12307303712	1.00341885909679	0.169496489779488	5.91999787371538	3.21945781003607e-09	2.18961690534299e-07
ENSMUSG00000052776	Oas1a	370.408906887522	2.02560842427949	0.342179327292109	5.91972764780814	3.22475189450049e-09	2.18961690534299e-07
ENSMUSG00000037661	Gpr160	301.392005460847	1.84549632311598	0.311882661230874	5.91727772179625	3.2731375697672e-09	2.21534763015301e-07
ENSMUSG00000029919	Hpgds	2041.02093039277	1.77567069396671	0.300588365012898	5.9073167848347	3.47724706487273e-09	2.34597528015711e-07
ENSMUSG00000029925	Tbxas1	770.894580692981	2.14422488723386	0.363603866873661	5.8971454447675	3.69843843134195e-09	2.48725873740917e-07
ENSMUSG00000067235	H2-Q10	477.487660894076	1.50174652140154	0.25512195564854	5.88638683638175	3.94729809949831e-09	2.6461934592732e-07
ENSMUSG00000052889	Prkcb	1617.58553038175	1.92516987468885	0.327346348867087	5.88114051478404	4.07449073175774e-09	2.72281711337115e-07
ENSMUSG00000032515	Csrnp1	1083.49828057277	1.4564002737053	0.24788924299532	5.87520562049074	4.22318817175228e-09	2.80846977628445e-07
ENSMUSG00000068522	Aard	147.324418263511	1.63123861755791	0.277659172086905	5.87496751970197	4.22926262659684e-09	2.80846977628445e-07
ENSMUSG00000054675	Tmem119	6688.88008595777	2.04835046837957	0.348739681034393	5.873580150971	4.26482682891703e-09	2.82320840583827e-07
ENSMUSG00000004266	Ptpn6	1965.53727604967	2.29089454930846	0.391303558912612	5.85452009604665	4.78389366598968e-09	3.156921329522e-07
ENSMUSG00000033450	Tagap	1789.10085378074	1.70680315038743	0.291620887787754	5.85281515098351	4.83321215686713e-09	3.17953087590539e-07
ENSMUSG00000031097	Tnni2	49.4342177926163	3.02196092098767	0.516672119209247	5.84889489607587	4.94849633456352e-09	3.24526077940925e-07
ENSMUSG00000039914	Coq10a	917.822807688303	1.56244636347605	0.267616048964681	5.83838812926447	5.27082553759508e-09	3.44594498072431e-07
ENSMUSG00000034292	Traf3ip1	1567.92091707084	1.25936301273303	0.215918510559215	5.83258475371731	5.45752676068487e-09	3.55699359893156e-07
ENSMUSG00000067212	H2-T23	2331.0245314897	1.10610716035224	0.189818947311202	5.82716939494358	5.63753823137177e-09	3.66301214867316e-07
ENSMUSG00000022048	Dpysl2	32585.2574815174	0.900787595195944	0.154632961039631	5.8253272079882	5.70008083209946e-09	3.69228855617928e-07
ENSMUSG00000039377	Hlx	248.703420587242	2.09378626822245	0.35950012455046	5.8241600634788	5.74005435540959e-09	3.70681124841542e-07
ENSMUSG00000044641	Pard6b	325.061664303552	1.65928202503503	0.285506593663852	5.81171174977705	6.18372505809577e-09	3.98115006255514e-07
ENSMUSG00000055148	Klf2	2356.11783237631	1.77106394851446	0.305179240842767	5.80335655735818	6.50003621309377e-09	4.17207491525536e-07
ENSMUSG00000055541	Lair1	2471.54444602903	1.93247734623663	0.333493686908191	5.79464446284595	6.84660677713276e-09	4.38120591856705e-07
ENSMUSG00000052336	Cx3cr1	9999.50408880628	1.95922991365695	0.338262042262925	5.79204778801069	6.95333500588648e-09	4.43605967732039e-07
ENSMUSG00000034708	Grn	14282.9721711282	1.57197357038262	0.27148418454261	5.79029519907775	7.02628243989425e-09	4.4690965747966e-07
ENSMUSG00000000628	Hk2	771.027708167104	1.87259616697949	0.323775033496792	5.78363361360919	7.31040723212799e-09	4.63585193756297e-07
ENSMUSG00000072620	Slfn2	628.209618016518	2.27555419720654	0.393528468608382	5.78243857491043	7.36254563361033e-09	4.65493641152543e-07
ENSMUSG00000044645	Gm7334	425.759741623803	2.06663917126057	0.358103893291629	5.77106032627676	7.87742647998003e-09	4.96560044709667e-07
ENSMUSG00000074825	Itpripl1	1096.19510514857	1.46318683227962	0.253747046188261	5.76632064987287	8.10208433205004e-09	5.09201532261609e-07
ENSMUSG00000048701	Ccdc6	1868.51485491561	1.02698948057397	0.178602275837502	5.75014778371783	8.9165474778012e-09	5.57073174818722e-07
ENSMUSG00000021012	Zc3h14	4101.68588557283	1.11716649476322	0.194269868767085	5.75059066984093	8.89321936890667e-09	5.57073174818722e-07
ENSMUSG00000048865	Arhgap30	537.664600129725	2.12993301989563	0.37101700371054	5.74079624004878	9.42324196330346e-09	5.86992921944187e-07
ENSMUSG00000058488	Kl	1348.64329491999	-3.13113134698881	0.545596278392114	-5.73891624813924	9.52843233904696e-09	5.91799722657808e-07
ENSMUSG00000032607	Amt	1410.23703208256	1.63076362556206	0.28426713015971	5.73672947922558	9.65222403848077e-09	5.97730249327268e-07
ENSMUSG00000024986	Hhex	694.94023004158	1.71569667966998	0.2992302933911	5.7336998210523	9.82631761297976e-09	6.06732014717233e-07
ENSMUSG00000031125	3830403N18Rik	57.1244117724173	3.03499433007584	0.530067636873977	5.72567370453783	1.03024069430319e-08	6.34273840862985e-07
ENSMUSG00000024675	Ms4a4c	89.4099528048663	3.50114515233718	0.611534725391117	5.72517799393643	1.03325351320187e-08	6.34279489484996e-07
ENSMUSG00000028413	B4galt1	1771.93616729811	1.03957861906813	0.181664809326667	5.72250962044484	1.049618988604e-08	6.41761018256811e-07
ENSMUSG00000024349	Sting1	1343.33813859149	1.7732102567196	0.309882476739637	5.72220241485113	1.05151921350976e-08	6.41761018256811e-07
ENSMUSG00000022951	Rcan1	3984.18088492473	1.10545484473821	0.193449427974378	5.71443842617422	1.10066892605358e-08	6.69822066613066e-07
ENSMUSG00000030107	Usp18	1096.32417118577	1.93435915065317	0.338568702244847	5.71334307579993	1.10778027182765e-08	6.72212528740936e-07
ENSMUSG00000029836	Cbx3	14144.9963146667	1.26702599106305	0.222042316466538	5.70623659141114	1.15501425319409e-08	6.9886636059311e-07
ENSMUSG00000052821	Cysltr1	297.074879210373	1.94458430076715	0.340991336069723	5.70273814924592	1.17898022950227e-08	7.11329300182844e-07
ENSMUSG00000035356	Nfkbiz	4288.53537291545	2.36396817368317	0.414612744617534	5.70162930197392	1.18667670400757e-08	7.13933104231564e-07
ENSMUSG00000021754	Map3k1	2582.31326399657	1.32155071440388	0.231884682366078	5.69917210968485	1.20390636824444e-08	7.22241215290281e-07
ENSMUSG00000078771	Evi2a	1747.85701638601	1.50260174205132	0.263698223769914	5.6981868158596	1.21088324578008e-08	7.24368881052067e-07
ENSMUSG00000021384	Susd3	797.571427560105	2.15862759234003	0.379024226468363	5.69522326436358	1.23210581333762e-08	7.3498244237996e-07
ENSMUSG00000046410	Kcnk6	531.498487122258	2.14415162219524	0.377492662496146	5.67998224923678	1.34708721408879e-08	7.99057323031261e-07
ENSMUSG00000040459	Arglu1	3617.53025712753	1.36419066614807	0.240170016072432	5.68010398823744	1.34612875784616e-08	7.99057323031261e-07
ENSMUSG00000030785	Cox6a2	76.2360248173365	2.99897066810357	0.528154375991062	5.67820850196708	1.36112742970538e-08	8.05124031739175e-07
ENSMUSG00000118866	Metazoa_SRP	8065.77385731213	-1.35204756780962	0.238168910208562	-5.67684323963884	1.37203097946575e-08	8.0930665344632e-07
ENSMUSG00000031838	Ifi30	298.028082136659	1.33096369390578	0.234475495907028	5.67634450993345	1.37603516301843e-08	8.09407647283013e-07
ENSMUSG00000118841	Metazoa_SRP	8107.28856194118	-1.35464197029756	0.238693610334724	-5.67523348613278	1.38499616953231e-08	8.12415669778159e-07
ENSMUSG00000026469	Xpr1	3532.03622875173	-1.24596327269923	0.219644480515995	-5.67263638845909	1.40616487351404e-08	8.22548023102383e-07
ENSMUSG00000028859	Csf3r	2002.00428214619	2.19621762450798	0.38753367778224	5.66716585014338	1.45178805272039e-08	8.46889732301005e-07
ENSMUSG00000073489	Ifi204	151.494157590956	3.29648746376489	0.581736207198801	5.66663622269321	1.45628062142557e-08	8.47170189604509e-07
ENSMUSG00000069516	Lyz2	12000.312113114	1.96618586089755	0.347098311866224	5.6646367720029	1.4733630198186e-08	8.54752936524984e-07
ENSMUSG00000053175	Bcl3	228.366604640871	2.5386118770355	0.448235145413095	5.66357168333132	1.48254194912859e-08	8.57721598349272e-07
ENSMUSG00000020423	Btg2	31899.2662613213	1.58013137043826	0.279193000914382	5.65963819029558	1.51692459735265e-08	8.75215757439778e-07
ENSMUSG00002076173	NA	37758.6440364374	-1.08188761116753	0.191508348692015	-5.64929737296954	1.61104956589358e-08	9.26990018609667e-07
ENSMUSG00000019878	Hsf2	1019.89357754236	1.11050642077311	0.197218235409688	5.63085060803942	1.79323005492122e-08	1.02901193124379e-06
ENSMUSG00000004798	Ulk2	3478.30992843842	1.02565250945273	0.182446402412586	5.62166475134606	1.89126013896889e-08	1.08232358684569e-06
ENSMUSG00000049625	Tifab	751.882949884444	2.13771944128169	0.380815365617038	5.6135325259734	1.98237318221821e-08	1.13139931051087e-06
ENSMUSG00000022587	Ly6e	14236.7135822377	1.23142448017164	0.219392955176709	5.61287156727431	1.98996299872132e-08	1.13266977477084e-06
ENSMUSG00000030047	Arhgap25	905.127565927883	2.4363138084418	0.434172659459422	5.61139388987597	2.00703341313673e-08	1.13516942620233e-06
ENSMUSG00000007891	Ctsd	71132.5048119232	1.7042652425243	0.303719077762794	5.61132101110667	2.0078789912454e-08	1.13516942620233e-06
ENSMUSG00000000555	Itga5	649.607714121653	1.45798038981788	0.259838747456192	5.61109689794704	2.01048143864977e-08	1.13516942620233e-06
ENSMUSG00000016256	Ctsz	19735.7961952263	1.51534204966321	0.270086243050076	5.61058583565937	2.0164282519648e-08	1.13549107724642e-06
ENSMUSG00000044934	Zfp367	1965.95053256172	0.859594332190729	0.153434619114727	5.60234930780511	2.11465857677045e-08	1.18763949908674e-06
ENSMUSG00000026676	Ccdc3	3569.67097704388	2.00305933899249	0.358113977030314	5.59335705241946	2.2272060568393e-08	1.24753077724869e-06
ENSMUSG00000036840	Siah1a	1392.1582232822	1.3506996444818	0.241556487943073	5.59165127785808	2.24920206388791e-08	1.25651851807198e-06
ENSMUSG00000045730	Adrb2	2147.08210582689	1.94044090586339	0.347107750805068	5.59031281025217	2.26660914220686e-08	1.26290198564597e-06
ENSMUSG00000000489	Pdgfb	659.296283868553	1.70640483969206	0.306446674712239	5.56835815332117	2.57150841568566e-08	1.42901429510616e-06
ENSMUSG00000079419	Ms4a6c	156.430870304999	2.7937398896046	0.501836750741499	5.56702928886068	2.59118854969678e-08	1.4361713544343e-06
ENSMUSG00000044811	Cd300c2	931.061896454204	2.45910434479595	0.442659359770198	5.5552972969386	2.77139657683167e-08	1.53203092965849e-06
ENSMUSG00000037119	Fam91a1	2081.81199264124	1.48312574939787	0.267038139891737	5.55398472292818	2.79229896173273e-08	1.53955553981488e-06
ENSMUSG00000010517	Faf1	1269.08060226779	1.63353087039997	0.29421516579452	5.55216406329246	2.8215458965955e-08	1.55162980985435e-06
ENSMUSG00000047368	Abhd17b	1700.00198646703	1.48318836731222	0.267537826584821	5.54384546755664	2.95900002849627e-08	1.6229923013443e-06
ENSMUSG00000019194	Scn1b	407.174971462532	2.48820692531581	0.448909409296497	5.54278184815767	2.97703666872331e-08	1.62444659776305e-06
ENSMUSG00000000244	Tspan32	116.447322035784	2.36640980758041	0.426932166721538	5.54282387703964	2.97632193171491e-08	1.62444659776305e-06
ENSMUSG00000025034	Trim8	6349.75513921953	1.46244066287033	0.263882756458519	5.54200919566422	2.99020599268456e-08	1.62742731823505e-06
ENSMUSG00000048779	P2ry6	460.135082630779	2.34496614673875	0.423414359301639	5.53823009358122	3.05543672154113e-08	1.65865442798931e-06
ENSMUSG00000027678	Ncoa3	1479.2361711902	1.15686575488847	0.208937036860219	5.536910890827	3.07853078622331e-08	1.66690601570968e-06
ENSMUSG00000086503	Xist	919.141602922163	-2.40344946730591	0.434870509447131	-5.52681640877767	3.26093885103417e-08	1.76115717947029e-06
ENSMUSG00000059994	Fcrl1	156.732804457717	2.55841586690911	0.463153529987091	5.52390449659408	3.31547728869323e-08	1.78604423227895e-06
ENSMUSG00000025889	Snca	1903.51456612684	2.13554886451741	0.38823591238415	5.50064740637474	3.78399246900539e-08	2.03324602971977e-06
ENSMUSG00000047407	Tgif1	3056.13087176671	1.03356022186676	0.188407719344823	5.4857636696676	4.11686986696217e-08	2.20649596397564e-06
ENSMUSG00000041112	Elmo1	1576.42759120355	1.76045523241297	0.320961888468775	5.48493542585895	4.13620478486738e-08	2.21124649220365e-06
ENSMUSG00000048163	Selplg	8908.18597180754	1.97326442312788	0.359940543771599	5.48219548276291	4.20079678659061e-08	2.24010671066753e-06
ENSMUSG00000030220	Arhgdib	2371.25002966322	1.66375530012246	0.303621767438521	5.47969703937432	4.26054736549873e-08	2.26624631529563e-06
ENSMUSG00000026628	Atf3	8645.45616026154	2.10661930334733	0.384595789689748	5.47748924928881	4.31403208078709e-08	2.28893003643168e-06
ENSMUSG00000015314	Slamf6	137.620009126969	2.24816231323609	0.410531714034718	5.47622080433467	4.34505457457725e-08	2.29961196619919e-06
ENSMUSG00000073403	Gm10499	1053.19484195683	1.42332257570546	0.260547094988988	5.46282266461507	4.68622683961278e-08	2.47397630430258e-06
ENSMUSG00000034792	Gna15	773.434420470963	2.32283102763865	0.42544240440495	5.45980138225175	4.76667533824534e-08	2.51017164882112e-06
ENSMUSG00000074766	Ism1	120.396949020387	1.64999341119001	0.302612476162835	5.45249631512928	4.96676017565049e-08	2.60860500111753e-06
ENSMUSG00000034266	Batf	65.2337333195634	2.30480902634061	0.422739111906438	5.4520837117402	4.97830096817901e-08	2.60860500111753e-06
ENSMUSG00000037578	Pkd2l1	37.3105066572011	3.53529787876585	0.648797556022332	5.448999993835	5.06538151385813e-08	2.6476648868352e-06
ENSMUSG00000020865	Abcc3	413.970043563234	2.667074753132	0.49004741553813	5.44248305075384	5.25429613070797e-08	2.73962892326322e-06
ENSMUSG00000038811	Gngt2	330.603976972493	2.03605804706859	0.374261894325777	5.44019596420975	5.32219956178699e-08	2.76819921542502e-06
ENSMUSG00000026110	Mgat4a	800.800637153581	1.47522699395675	0.271210175284388	5.43942347446899	5.34532628181061e-08	2.77339693103181e-06
ENSMUSG00000048572	Tmem252	621.351982434602	1.20346150619273	0.221508756247647	5.4330200150068	5.54081899955641e-08	2.86778124543218e-06
ENSMUSG00000010142	Tnfrsf13b	538.117583772142	2.22182164652632	0.40920093417655	5.4296592723997	5.64617442143071e-08	2.91516540971522e-06
ENSMUSG00000018476	Kdm6b	1023.34280334747	1.38755531609009	0.255624090101151	5.42810857748593	5.69543898696492e-08	2.93342890457898e-06
ENSMUSG00000096727	Psmb9	468.421834009399	1.21572309890109	0.224945605434205	5.40452033528027	6.49820514187386e-08	3.3387493426022e-06
ENSMUSG00000051212	Gpr183	1160.93918644212	2.02093649590239	0.37429359874353	5.39933491431992	6.6888402092399e-08	3.42835530821648e-06
ENSMUSG00000020932	Gfap	15801.679094342	1.82250385895684	0.337592446395734	5.39853269353206	6.71881256925356e-08	3.43537929842439e-06
ENSMUSG00000020143	Dock2	664.695875626363	2.31383707861631	0.429144049847705	5.39174917941295	6.97751169100704e-08	3.55903657920279e-06
ENSMUSG00000039830	Olig2	1296.35762784058	2.15906170548499	0.400560424804108	5.39010239601396	7.04175490298035e-08	3.58315032015027e-06
ENSMUSG00000046573	Lyrm4	4452.00934257518	1.12734251940421	0.20964679394724	5.37734204362756	7.55934813397066e-08	3.83727775348698e-06
ENSMUSG00000000531	Tamalin	537.679184442881	1.92256846890032	0.358141267294015	5.36818469266762	7.95330861069799e-08	4.02757836767649e-06
ENSMUSG00000001995	Sipa1l2	1856.48989779476	1.05056682292603	0.195735066298896	5.36728979017876	7.99285792099355e-08	4.03792298367514e-06
ENSMUSG00000027318	Adam33	65.7512621671269	3.44058264603524	0.641106982601628	5.36662794105482	8.02223011684975e-08	4.04308910208869e-06
ENSMUSG00000097415	AU020206	594.067429586768	1.52268303638116	0.284042856190674	5.36075103877637	8.28766689288218e-08	4.16692051849983e-06
ENSMUSG00000028599	Tnfrsf1b	1187.41987291948	1.95497144125881	0.365056507275283	5.35525706924215	8.54348625005097e-08	4.28533964708614e-06
ENSMUSG00000042761	Mrap2	42.3023523592921	-4.51036747721941	0.843480669314217	-5.34732761675086	8.92623582089693e-08	4.46671378743793e-06
ENSMUSG00000029364	Wsb2	1910.73011170959	1.79398186504412	0.335673304429215	5.34442817278733	9.07029336052535e-08	4.52807056487503e-06
ENSMUSG00000038235	F11r	4384.03095765565	1.27856998428178	0.23955140549819	5.33735121120565	9.43142413161501e-08	4.69724960819137e-06
ENSMUSG00000112023	Lilr4b	718.858564350456	2.41066994181697	0.452123967368238	5.33187823651376	9.7202109670699e-08	4.82968694097918e-06
ENSMUSG00000024818	Slc25a45	807.075198702523	1.319460200276	0.247568477254964	5.32967773161656	9.83871948011476e-08	4.87709481834703e-06
ENSMUSG00000033192	Lpcat2	4577.71399592941	1.78166545297017	0.334320759013134	5.32920976319084	9.8641017237794e-08	4.87822566981381e-06
ENSMUSG00000035697	Arhgap45	1020.97962759276	2.38875239425172	0.448416582154101	5.32708309486826	9.98025131681549e-08	4.92413474432693e-06
ENSMUSG00000026321	Tnfrsf11a	307.97862212883	2.04213689821339	0.383666025794323	5.32269411654433	1.02241586782798e-07	5.02804041071799e-06
ENSMUSG00000062866	Phactr2	3132.81797762806	0.915398299928696	0.171988474853076	5.32243977807635	1.02384684216922e-07	5.02804041071799e-06
ENSMUSG00000063245	Zfp993	335.218072875642	1.05802604278646	0.198897165289033	5.31946265422616	1.0407417311001e-07	5.09915153959185e-06
ENSMUSG00000026029	Casp8	825.601624864578	1.45550448624774	0.27399551543591	5.31214711281726	1.08341084558896e-07	5.29592287645881e-06
ENSMUSG00000041852	Tcf20	358.263411548887	1.03279462806607	0.194475835378926	5.31065788226965	1.09230209999802e-07	5.32705391354693e-06
ENSMUSG00000005534	Insr	2206.59238060626	-0.831535572799663	0.156610948020611	-5.30956221968739	1.0988886557234e-07	5.34682759053252e-06
ENSMUSG00000045532	C1ql1	437.538599988438	2.83054319665627	0.534296312821209	5.29770303244344	1.17268480936103e-07	5.69277818833949e-06
ENSMUSG00000022114	Spry2	4771.67850819294	1.60678695250447	0.303678570866581	5.29107782587136	1.21597604816984e-07	5.88939591954186e-06
ENSMUSG00000057691	Zfp746	1136.25963845314	1.15699677949933	0.218733948897859	5.28951626086906	1.22640279339907e-07	5.92630384169524e-06
ENSMUSG00000072437	Nanos1	206.853760387834	2.06889728636977	0.391270216783191	5.28764316226036	1.23902382538486e-07	5.97362240197537e-06
ENSMUSG00000028238	Atp6v0d2	67.1572416325441	4.62355671178657	0.874867066121078	5.28486771400158	1.25795626697328e-07	6.05108484958425e-06
ENSMUSG00000030265	Kras	2998.43634921004	1.42835070906682	0.270527621490832	5.27987013376091	1.29275480638017e-07	6.20434164689321e-06
ENSMUSG00000110386	Gm42031	563.215318153241	1.65508717915016	0.313728701210481	5.27553638785429	1.32368341905566e-07	6.33837250798147e-06
ENSMUSG00000003283	Hck	749.714546668178	2.21371493435192	0.420123053828953	5.2692060437445	1.37015098304618e-07	6.5460358165127e-06
ENSMUSG00000028284	Map3k7	1190.62279252184	1.00665250542589	0.191072991411802	5.2684186183925	1.37604022091833e-07	6.55933213208405e-06
ENSMUSG00000032643	Fhl3	62.1540736054208	2.21726531697642	0.421090541168752	5.26553104427926	1.39784694560611e-07	6.64827341224421e-06
ENSMUSG00000030786	Itgam	1041.07035649926	1.96187872016891	0.372640185739787	5.26480716585644	1.40336579946394e-07	6.65952260388317e-06
ENSMUSG00000076431	Sox4	2741.57288466317	1.18742563262832	0.226269970880705	5.24782686808386	1.53903826131893e-07	7.28696658391746e-06
ENSMUSG00000022265	Ank	4277.70043316554	0.777967416574757	0.14825823666122	5.24738074655821	1.54276848341117e-07	7.28828681525587e-06
ENSMUSG00000034781	Gna11	9790.3383386922	0.780492450819274	0.148752337641484	5.24692561605575	1.54658304290317e-07	7.28999868682727e-06
ENSMUSG00000019970	Sgk1	10683.1507900159	1.51305473555937	0.288843925411639	5.23831246720207	1.62051527778526e-07	7.62147463719184e-06
ENSMUSG00000020709	Adap2	1033.88506942568	1.61554931261073	0.308691352443962	5.2335425006893	1.66291748068543e-07	7.80351743102981e-06
ENSMUSG00000097039	Pvt1	121.874605467572	1.75271548214363	0.334991936571658	5.23211245047	1.67583745375332e-07	7.84670942592213e-06
ENSMUSG00000053716	Dusp7	422.015508534573	1.40431942694519	0.268777131703867	5.22484713652066	1.74299043083178e-07	8.14308162121122e-06
ENSMUSG00000027315	Spint1	195.340252955587	2.574773187601	0.493157013478973	5.2210008521166	1.77958722202142e-07	8.29570493762173e-06
ENSMUSG00000026288	Inpp5d	2019.37579059372	1.95770077032253	0.374995923676224	5.22059213639034	1.78351946915994e-07	8.29572260578202e-06
ENSMUSG00000051456	Hspb3	65.4211043108024	2.33342986478908	0.447030092955961	5.21984962882343	1.79068462386268e-07	8.3107444400238e-06
ENSMUSG00000024927	Rela	3516.41640156726	0.881364964005925	0.168878097243235	5.21894181894112	1.79948275242207e-07	8.33326256203878e-06
ENSMUSG00000038179	Slamf7	31.9523570750895	3.48306309806358	0.668080592380835	5.21353731538736	1.85273239975588e-07	8.56108316972538e-06
ENSMUSG00000031101	Sash3	468.924061304692	1.94260638601704	0.372856650700472	5.21006231850107	1.88777212339943e-07	8.68498560562655e-06
ENSMUSG00000068323	Slc4a5	214.388656508765	-3.21948715601712	0.617924688865378	-5.21016106659969	1.88676762405301e-07	8.68498560562655e-06
ENSMUSG00000015312	Gadd45b	1720.79812138582	1.41501255666822	0.271648903219412	5.20897577681476	1.8988589888801e-07	8.71700114525674e-06
ENSMUSG00000051504	Siglech	2176.83959782279	1.83041394654256	0.35150571268604	5.20735191629008	1.91554595923589e-07	8.77406737225912e-06
ENSMUSG00000063550	Nup98	2115.39913755813	0.816017026873172	0.156716607880089	5.20695947871425	1.91959990812318e-07	8.77406737225912e-06
ENSMUSG00000036469	Marchf1	288.655192719041	1.55939898609389	0.299635755305551	5.20431543459727	1.9471303079694e-07	8.88068049965225e-06
ENSMUSG00000057134	Ado	5034.35398182284	0.913885929335569	0.175652000213662	5.20282107931547	1.9628582721578e-07	8.93312028731815e-06
ENSMUSG00000026365	Cfh	4896.57312033447	1.76155775394627	0.338640132645887	5.20185761853666	1.97306364628521e-07	8.96025484271071e-06
ENSMUSG00000029622	Arpc1b	5536.79647456239	1.25542416455399	0.241411955385704	5.20033965404985	1.98924668290248e-07	9.01436098773643e-06
ENSMUSG00000030707	Coro1a	1669.04281713493	1.79950857604426	0.346751190487893	5.18962479555522	2.10718242013739e-07	9.52834500343496e-06
ENSMUSG00000073421	H2-Ab1	3403.91410603346	1.75012106267455	0.337325980610495	5.18821900260147	2.12314828056251e-07	9.58002611979456e-06
ENSMUSG00000019338	Zfp687	677.812114128098	-0.906064442509902	0.174795363904204	-5.18357250599888	2.17675549844962e-07	9.80096926668671e-06
ENSMUSG00000044348	Slc25a53	1742.37678703612	-1.09557198269483	0.211426417291314	-5.1818121724368	2.19740437700707e-07	9.87289111260816e-06
ENSMUSG00000021025	Nfkbia	12565.5478399795	1.43366224705056	0.276819811002899	5.17904496017282	2.23024718831313e-07	9.99917831753891e-06
ENSMUSG00000009569	Mrtfb	2039.63698061523	0.804580718922408	0.155485237936176	5.17464377713255	2.28346215524667e-07	1.02160742229542e-05
ENSMUSG00000049775	Tmsb4x	44070.1242885949	0.923804275602636	0.178541064760505	5.17418374782197	2.28909469561342e-07	1.02196221326149e-05
ENSMUSG00000049130	C5ar1	1076.78653972896	1.87071399438789	0.361964098045462	5.16823078446011	2.36320385639195e-07	1.05060580706166e-05
ENSMUSG00000020190	Mknk2	1025.12820794927	1.29863711113603	0.251262912939821	5.16843928911651	2.36056942619785e-07	1.05060580706166e-05
ENSMUSG00000061577	Adgrg5	80.8932478345059	2.97738667683488	0.576456446741582	5.16498114239948	2.40463164458908e-07	1.06677744619302e-05
ENSMUSG00000117613	Gm2629	464.234274536805	2.20832360978631	0.427593959942503	5.1645341531093	2.41038465396744e-07	1.06708789806772e-05
ENSMUSG00000033880	Lgals3bp	6571.33516102384	1.20405933954106	0.233203323132747	5.16313113966933	2.42852874571015e-07	1.07287116157241e-05
ENSMUSG00000031880	Rrad	904.310335881771	1.5851526964169	0.307131540333482	5.16115243226321	2.45434226555116e-07	1.07975720045091e-05
ENSMUSG00000059326	Csf2ra	1195.62067558571	1.18648157019991	0.229879655189222	5.16131612092109	2.45219682350126e-07	1.07975720045091e-05
ENSMUSG00000016262	Sertad4	107.914671351848	2.17669118971456	0.422090026781359	5.15693584686869	2.51023758858911e-07	1.10205170807144e-05
ENSMUSG00000017830	Dhx58	243.314732999333	1.85342459722394	0.359826905950164	5.15087828779718	2.59269412122837e-07	1.13589049290414e-05
ENSMUSG00000030272	Camk1	5212.92480932326	0.890008217839336	0.172822280154671	5.14984651887943	2.60699704123618e-07	1.13979206045102e-05
ENSMUSG00000052085	Dock8	1487.68878988709	0.948945061466901	0.184364154000147	5.14712345582181	2.64511252956279e-07	1.15406696873507e-05
ENSMUSG00000004837	Grap	1807.85091962573	1.06565403987077	0.207399386254279	5.13817354581871	2.77421622234607e-07	1.20789946324293e-05
ENSMUSG00000029640	Usp12	599.682290839424	1.16970760403687	0.227759324847267	5.13571773547036	2.81069250314633e-07	1.2212632425708e-05
ENSMUSG00000027293	Ehd4	1272.91074190277	1.37607162028157	0.268012367407668	5.13435866259283	2.83107752396503e-07	1.22759474483716e-05
ENSMUSG00000029090	Adgra3	1617.50914935876	1.11293601134734	0.216909808282373	5.1308699231273	2.88406167849428e-07	1.24800677181893e-05
ENSMUSG00000036529	Sbf1	1941.99860637755	-0.899570320129848	0.175378451661896	-5.12930928289919	2.90807222904136e-07	1.25582333866393e-05
ENSMUSG00000025178	Pi4k2a	1615.86612145921	1.36850658193163	0.266855325096397	5.12827158849942	2.9241439472748e-07	1.26018668846126e-05
ENSMUSG00000024735	Prpf19	2700.91649734777	-0.926957263433054	0.180907439112249	-5.1239311549698	2.9923027787152e-07	1.286933966968e-05
ENSMUSG00000029311	Hsd17b11	1214.76887194127	-1.23695528577668	0.24163615392694	-5.11908199859314	3.07026457818035e-07	1.31778002230558e-05
ENSMUSG00000025058	Tasl	291.328461220188	3.03236661197436	0.592952805138676	5.11401006234412	3.15390544961144e-07	1.35093349654046e-05
ENSMUSG00000006219	Fblim1	154.52275410575	2.01193981770577	0.393524883865263	5.11261142610393	3.177354514379e-07	1.35822257652108e-05
ENSMUSG00000024975	Pdcd4	4122.30162765822	0.748434079164712	0.146490172776684	5.10910776455742	3.23683705433931e-07	1.38085430457542e-05
ENSMUSG00000041538	H2-Ob	196.563951786675	1.75993133977025	0.345339694509722	5.09623239885242	3.46479749305676e-07	1.47512356171128e-05
ENSMUSG00000041797	Abca9	1236.57655314824	2.01856758313034	0.396134349016746	5.09566410522256	3.47520828859955e-07	1.4765789422607e-05
ENSMUSG00000013707	Tnfaip8l2	306.055417119713	2.12418407173611	0.417254983840941	5.09085368419676	3.5645501252101e-07	1.51149809225024e-05
ENSMUSG00000042812	Foxf1	348.502878637575	1.8821550172902	0.370280591867056	5.08305068812778	3.71420531427668e-07	1.57180107458077e-05
ENSMUSG00000064023	Klk8	141.0681528871	2.05639616999581	0.404613409777408	5.08237275459334	3.72749010099822e-07	1.57426816925559e-05
ENSMUSG00000048108	Tmem72	247.143323002737	-3.39902256260361	0.669230636481797	-5.07900023894985	3.79426233703822e-07	1.59927021499473e-05
ENSMUSG00000026656	Fcgr2b	1435.92597022062	2.14614228363229	0.423268559722041	5.07040325660298	3.96973668380286e-07	1.66657911633927e-05
ENSMUSG00000054766	Set	7975.68925981546	0.880083368231265	0.17357019034228	5.07047533044553	3.96823353382043e-07	1.66657911633927e-05
ENSMUSG00000027776	Il12a	21.6811038832285	3.75039005912119	0.740081856278704	5.0675341211295	4.03002279445226e-07	1.68853157441366e-05
ENSMUSG00000032359	Ctsh	11980.8550001436	0.953172243750286	0.188298044867261	5.06204004625867	4.14793866595049e-07	1.73449546156191e-05
ENSMUSG00000026159	Agfg1	1617.98517479173	0.898893016884469	0.177615154389514	5.06090271392707	4.17276102495124e-07	1.74142677003746e-05
ENSMUSG00000020402	Vdac1	8259.27375532453	-0.879496366707506	0.173809261771671	-5.06012371114537	4.18984545065881e-07	1.74510781817677e-05
ENSMUSG00000082088	Gm15753	63.9143846069217	2.35411089414067	0.465414990201884	5.05808997067225	4.23476639795488e-07	1.76034570916562e-05
ENSMUSG00000034957	Cebpa	348.356465731003	1.73104107652388	0.342306436015513	5.05699249091955	4.25920002395795e-07	1.76702410424204e-05
ENSMUSG00000028677	Rnf220	3065.25662152115	1.10715429106613	0.219048822169524	5.05437226322672	4.3180864375392e-07	1.78794179022579e-05
ENSMUSG00000043157	Arl11	87.8875175011745	2.81549130739666	0.557581944943063	5.04946642001502	4.43045805125333e-07	1.83088028705121e-05
ENSMUSG00000047180	Neurl3	446.609039927894	2.02440671160083	0.401404269858911	5.04331135369432	4.5754383778295e-07	1.88710023876222e-05
ENSMUSG00000020798	Spns3	57.486589568617	2.3759609239671	0.471604133060968	5.03804092755892	4.70320889122973e-07	1.93601680616176e-05
ENSMUSG00000008398	Elk3	1067.92271825024	1.08554621723735	0.215573411648747	5.03562201356317	4.76299619252665e-07	1.95681304664563e-05
ENSMUSG00000029647	Pan3	1713.41513954916	0.966664776214722	0.192329089968328	5.0260975933173	5.00561221822971e-07	2.05249540218169e-05
ENSMUSG00000037548	H2-DMb2	264.781688144687	1.26980534190708	0.252977214029075	5.01944551322768	5.1820840961528e-07	2.12073778795463e-05
ENSMUSG00000004626	Stxbp2	935.712207208878	1.18775639699026	0.236820489307781	5.01542919897697	5.29152080319202e-07	2.16133548938116e-05
ENSMUSG00000060791	Gmfg	295.886001732827	1.55446177848854	0.310471301002712	5.00678089558739	5.53478685329995e-07	2.25633386063967e-05
ENSMUSG00000037306	Man1c1	1090.3947883952	1.88006679270369	0.375762134921088	5.00334285437916	5.63445995519388e-07	2.29254124997744e-05
ENSMUSG00000020331	Hcn2	95.1617849525684	2.0042393228372	0.401209703312711	4.99549065311377	5.86863664359821e-07	2.38323076928583e-05
ENSMUSG00000023460	Rab12	2047.87609216895	1.62804078018085	0.325959559280111	4.99460971102187	5.89548698475521e-07	2.38607540717303e-05
ENSMUSG00000024176	Sox8	3492.76492995635	-1.10651373942902	0.22154557948753	-4.99451960173865	5.8982401029707e-07	2.38607540717303e-05
ENSMUSG00000026885	Ttll11	144.023777552158	1.93188840510319	0.38686285737559	4.99372934948779	5.92243791465293e-07	2.38723378183211e-05
ENSMUSG00000038168	P3h2	367.619814559463	2.2053291271572	0.441623349306458	4.99368778987917	5.92371313008489e-07	2.38723378183211e-05
ENSMUSG00000018507	Trpv2	507.500760032729	1.60616048080192	0.321852455168527	4.99036268019429	6.02660308372416e-07	2.42407194893339e-05
ENSMUSG00000034265	Zdhhc14	228.213622240523	1.97098789403794	0.395011812173893	4.98969355673413	6.04751517958979e-07	2.4278588982395e-05
ENSMUSG00000026972	Arrdc1	1116.3786371543	1.00943711722471	0.20237973741697	4.98783687590685	6.10590893345868e-07	2.44644799776497e-05
ENSMUSG00000071203	Naip5	111.761901023866	2.55459604906502	0.512201094276492	4.98748651186212	6.11698888487903e-07	2.44644799776497e-05
ENSMUSG00000050063	Klk6	207.524796044567	-8.67674112356768	1.74201925060618	-4.98085260570363	6.33047434252033e-07	2.52704398281667e-05
ENSMUSG00000030748	Il4ra	1022.98376461589	1.48456269421657	0.298193018867354	4.97852934269044	6.40692314129979e-07	2.55273577310996e-05
ENSMUSG00000104784	Gm42984	44.5676329650172	2.71979526637678	0.546474697975017	4.97698297186509	6.45830007285868e-07	2.5683601250199e-05
ENSMUSG00000083863	Gm13341	5691.34990522232	-1.26893287202801	0.255026688875178	-4.97568657470624	6.50167758160985e-07	2.58075047915141e-05
ENSMUSG00000062373	Tmem65	2112.65545492384	1.10202399821861	0.221582134640357	4.97343344041374	6.5777364749518e-07	2.60604242291852e-05
ENSMUSG00000052688	Rab7b	869.294345762679	1.55485031036585	0.312916156390772	4.9689039016066	6.73324269281717e-07	2.66265704015393e-05
ENSMUSG00000021285	Ppp1r13b	734.087258146068	1.66435372465379	0.335164596931731	4.96578021631799	6.84254132109211e-07	2.70082140331779e-05
ENSMUSG00000082195	Gm13034	107.346089449588	1.51011838957265	0.30424380814265	4.96351396201498	6.92290621040118e-07	2.72744422472093e-05
ENSMUSG00000048027	Rgmb	1461.47688277075	1.16564993710843	0.23506882224507	4.95876027273916	7.09444454873707e-07	2.7898209596961e-05
ENSMUSG00000074238	Ap1ar	1119.18898861944	1.21395814387172	0.24527424497169	4.94939101336073	7.44460508355878e-07	2.92207668307641e-05
ENSMUSG00000021624	Cd180	135.119143824585	2.68870337128604	0.543463080366591	4.94735239323412	7.52297109288293e-07	2.94735770998903e-05
ENSMUSG00000002778	Kdelr1	2024.50015101615	-0.980821784752907	0.198509011554655	-4.94094337114192	7.77454881649779e-07	3.04028050662933e-05
ENSMUSG00000030156	Cd69	110.545377488361	2.01749076593103	0.40896665655263	4.93314243008806	8.09171048492203e-07	3.15845934029757e-05
ENSMUSG00000007659	Bcl2l1	8212.98518468802	0.802308953339655	0.162818251549422	4.92763523563646	8.3230813851723e-07	3.24277693008641e-05
ENSMUSG00000032344	Cgas	117.271628524778	2.20280600776355	0.447486105367584	4.92262437054682	8.53912610308473e-07	3.3208236817466e-05
ENSMUSG00000024663	Rab3il1	2587.43258678191	1.60349179817241	0.325778846712825	4.92202552238112	8.56530401539203e-07	3.32488097229841e-05
ENSMUSG00000027276	Jag1	1751.77428505936	1.19071489609865	0.242258818717396	4.91505284473322	8.87585147780287e-07	3.43910744324336e-05
ENSMUSG00000042138	Msantd2	283.324850670486	1.01168884124345	0.206139461146439	4.90778832746029	9.21091860881864e-07	3.56239868612497e-05
ENSMUSG00000073490	Ifi207	245.59315762377	3.43062376683907	0.699357069374817	4.90539656645758	9.32387648745942e-07	3.59949359754443e-05
ENSMUSG00000020376	Rnf130	3433.61653659416	1.4145597169831	0.288514436707028	4.90290792075516	9.44282542448052e-07	3.63876176074371e-05
ENSMUSG00000058163	Gm5431	121.176302260968	3.51749606308636	0.718325733188474	4.89679806885526	9.74108463272024e-07	3.7468576355037e-05
ENSMUSG00000043311	D17H6S53E	550.519721669775	1.57178168931778	0.321290327211378	4.89209153278897	9.97700226459463e-07	3.83062466948081e-05
ENSMUSG00000031995	St14	261.824838254265	2.05427702326257	0.420031592976462	4.89076787940019	1.00443358612489e-06	3.84947804686012e-05
ENSMUSG00000050195	Scd4	118.507196069642	-1.35724166151001	0.277736375804848	-4.88679834457003	1.02488972442796e-06	3.92076020122197e-05
ENSMUSG00000036246	Gmip	643.217638288907	1.44851567167919	0.296533034416099	4.88483745000434	1.0351421609524e-06	3.95000710182588e-05
ENSMUSG00000035929	H2-Q4	1288.81404813016	1.41018134081344	0.288698166108503	4.88462174811129	1.03627595511272e-06	3.95000710182588e-05
ENSMUSG00000034926	Dhcr24	1147.70004505478	-1.35264309018236	0.276971597034864	-4.88368881381038	1.04119351835693e-06	3.9616006355213e-05
ENSMUSG00000056501	Cebpb	1583.16980954165	5.66023805148355	1.16106228838073	4.87505115627999	1.08780261876422e-06	4.13149782382085e-05
ENSMUSG00000031953	Tmem170	1195.28241498124	1.51950779367885	0.311971342670898	4.87066465999664	1.11223467717097e-06	4.21670730301965e-05
ENSMUSG00000018965	Ywhah	10302.4577914131	0.892746369268052	0.183314280015637	4.87003177925856	1.11580301685191e-06	4.22265453527989e-05
ENSMUSG00000018509	Cenpv	547.023532098787	1.57907168378361	0.324273110618329	4.86957330742783	1.11839487375966e-06	4.22489169037258e-05
ENSMUSG00000031751	Amfr	12412.8517026518	1.3426294213169	0.275750966896524	4.86899261470487	1.12168599302369e-06	4.22975769905024e-05
ENSMUSG00000071714	Csf2rb2	77.598751156771	2.1154316075856	0.434584794316002	4.86770737322989	1.12900336727535e-06	4.24976187286159e-05
ENSMUSG00000022180	Slc7a8	1066.67728670999	1.44000403760317	0.295890777783265	4.86667427890553	1.13491844976226e-06	4.26038708341001e-05
ENSMUSG00000018427	Ypel2	278.832031945669	0.945983870593309	0.194386500385158	4.86651011628344	1.13586112040528e-06	4.26038708341001e-05
ENSMUSG00000060586	H2-Eb1	443.497733280727	1.95657971506508	0.402089592942077	4.86602923678986	1.13862681155677e-06	4.26318836518518e-05
ENSMUSG00000025743	Sdc3	7079.55000958536	1.08930495662934	0.223931181933701	4.86446303378977	1.14767953606298e-06	4.28947765717556e-05
ENSMUSG00000048483	Zdhhc22	113.787364280455	2.38932182995294	0.491521137388818	4.86107645877875	1.16749146670968e-06	4.35581577782831e-05
ENSMUSG00000022817	Itgb5	6825.35899202362	2.58084799018799	0.531253146752518	4.85803802944865	1.18554642445617e-06	4.41537633954868e-05
ENSMUSG00000028871	Rspo1	105.801039242305	1.89105305546129	0.389397523865052	4.8563561388147	1.19565575333706e-06	4.44518706746809e-05
ENSMUSG00000030329	Pianp	142.173782369825	1.4457595865887	0.298525734425908	4.84299817357129	1.27894464775237e-06	4.74648051433862e-05
ENSMUSG00000078921	Tgtp2	1074.70167031587	1.13703471936869	0.234843917291787	4.84166135738554	1.28758059068096e-06	4.77014725147541e-05
ENSMUSG00000032698	Lmo2	1536.76692707811	1.65864209461182	0.342647807975716	4.84066162398847	1.29407558133875e-06	4.78581331893701e-05
ENSMUSG00000030104	Edem1	3146.73994766163	1.16775598139818	0.241801575689302	4.82939773270404	1.36946626076208e-06	5.04694921963576e-05
ENSMUSG00000006435	Neurl1a	600.331192873227	1.69697028915556	0.351359835331368	4.82972189338359	1.36723876194882e-06	5.04694921963576e-05
ENSMUSG00000022575	Gsdmd	609.138293525301	1.64153108540346	0.340102582086925	4.82657636802036	1.38900145797358e-06	5.11002505017911e-05
ENSMUSG00000032259	Drd2	38.5839589066777	3.01224158238548	0.624247587917057	4.82539562937921	1.39725622025501e-06	5.13145384402174e-05
ENSMUSG00000033777	Tlr13	570.765364881323	2.1022311718229	0.435738201326869	4.82452804326401	1.40335172174985e-06	5.14489206739436e-05
ENSMUSG00000015401	Cltrn	24.6307973842788	-4.1668329523357	0.864784489082095	-4.81834839193114	1.44751453963752e-06	5.28948985999521e-05
ENSMUSG00000034652	Cd300a	711.880177916288	2.05975608778635	0.427485292968525	4.81830865685011	1.44780278404945e-06	5.28948985999521e-05
ENSMUSG00000030148	Clec4a2	239.289196686582	1.94361263342595	0.403439540155205	4.81760571281198	1.45291118255207e-06	5.29898539584665e-05
ENSMUSG00000067199	Frat1	103.49060493409	2.26523750608579	0.470306106845909	4.81651731311236	1.46085495231176e-06	5.3187713841323e-05
ENSMUSG00000024066	Xdh	484.364344301008	1.23798226033339	0.257071438003773	4.81571297825479	1.46675227017664e-06	5.33105123740449e-05
ENSMUSG00000035713	Usp35	345.918043882	1.27366611228651	0.265276140158914	4.80128409408973	1.57651423344505e-06	5.72014623155656e-05
ENSMUSG00000027852	Nras	8046.88554723906	0.798028314783109	0.166255087662682	4.80002342185307	1.58647075245112e-06	5.74639843559355e-05
ENSMUSG00000050222	Il17d	91.6953993747677	1.99975978930097	0.416732817995837	4.79866164349203	1.59729369291966e-06	5.77569364955213e-05
ENSMUSG00000060063	Alox5ap	396.570141425114	1.58516694417192	0.330438209842601	4.79716599641122	1.60926235438328e-06	5.80902446795071e-05
ENSMUSG00000109556	Gm38843	58.3321214644309	2.3405288975831	0.488166985915135	4.7945251627278	1.63060597389559e-06	5.87602497453127e-05
ENSMUSG00000026564	Dusp27	29.1407382261362	3.05182214798452	0.637912404587225	4.78407713353571	1.71774715767736e-06	6.17950029449283e-05
ENSMUSG00000018381	Abi3	329.927648464272	1.96597182476202	0.41107183244501	4.78255056559978	1.73084827704845e-06	6.21604133782857e-05
ENSMUSG00000004446	Bid	387.892163028815	1.49164591470858	0.312117382556488	4.77911836402967	1.7606552618573e-06	6.31235265953152e-05
ENSMUSG00000025161	Slc16a3	557.558630516277	2.03899611121654	0.42694086376732	4.7758279524346	1.7896935959863e-06	6.40558638414282e-05
ENSMUSG00000022353	Mtss1	1106.63334360169	-0.757717675870871	0.159411293080418	-4.75322457542972	2.00197763320628e-06	7.15325916758324e-05
ENSMUSG00000000627	Sema4f	247.772519192284	1.7616687604844	0.370955891486803	4.74899792917045	2.04427035584009e-06	7.29203667301946e-05
ENSMUSG00000056888	Glipr1	96.1494550445429	2.16256767859285	0.455802986087722	4.74452284122739	2.08998396735017e-06	7.4374848433033e-05
ENSMUSG00002075795	5_8S_rRNA	85.5296250657022	-1.77372235064546	0.373862373726936	-4.74431896679969	2.09208978402337e-06	7.4374848433033e-05
ENSMUSG00000033538	Casp4	122.886490986818	2.03719100731049	0.429879043972774	4.73898654952698	2.14789759694017e-06	7.62305101757739e-05
ENSMUSG00000076617	Ighm	1754.66416105453	1.79923161425016	0.379973690676993	4.73514787575029	2.18895439458898e-06	7.75572985747239e-05
ENSMUSG00000089991	Gm16332	255.175452226269	1.80020346547593	0.380966874780463	4.72535431463251	2.29714473173831e-06	8.12542802347033e-05
ENSMUSG00000028412	Slc44a1	4001.45103687697	1.44628730671585	0.306628161288084	4.71674650051806	2.39645975588895e-06	8.46254860620517e-05
ENSMUSG00000024190	Dusp1	46323.7294043077	1.54487858603673	0.327636233640864	4.7152250801727	2.41443696154229e-06	8.5117972148395e-05
ENSMUSG00000025877	Hk3	402.735741248656	1.77944177034973	0.377778231415422	4.71028138302912	2.47375021349783e-06	8.7063638764056e-05
ENSMUSG00000018765	Fxr2	777.268503581568	0.96286419202966	0.204449327992453	4.70954931221491	2.48265145141143e-06	8.72315319458489e-05
ENSMUSG00000026430	Rassf5	632.278634038477	1.997805772697	0.424523364192416	4.70599722231423	2.52627957146969e-06	8.86170194530325e-05
ENSMUSG00000042202	Slc35e2	1139.33898047806	-0.693872358264564	0.147532162538078	-4.70319384144781	2.56123041861969e-06	8.96733684422956e-05
ENSMUSG00000050708	Ftl1	37028.1689849425	0.937061918170477	0.199251819525878	4.70290269067667	2.56488679922084e-06	8.96733684422956e-05
ENSMUSG00000006154	Eps8l1	82.9743322606229	-1.68575931847853	0.35897569455	-4.69602634404467	2.6527134390078e-06	9.25906606471531e-05
ENSMUSG00000042286	Stab1	945.353860484976	1.09003074148984	0.232272551846654	4.69289519068734	2.69365510499104e-06	9.38645459605542e-05
ENSMUSG00000027999	Pla2g12a	1694.04829136894	1.26884343748695	0.270486078903913	4.69097501294214	2.7190617992108e-06	9.45937858549166e-05
ENSMUSG00000025223	Ldb1	1400.64470967527	1.01330221623206	0.216089202574437	4.68927741025377	2.74171490262825e-06	9.52249894717118e-05
ENSMUSG00000036353	P2ry12	12178.5591135176	1.79624873406526	0.383855933411985	4.67948669725883	2.87594017471525e-06	9.97228713784267e-05
ENSMUSG00000036362	P2ry13	3379.16835621176	1.82296256515991	0.389703915791842	4.67781433875464	2.89948888874209e-06	0.000100374601415683
ENSMUSG00000026483	Niban1	390.00624201797	1.31045630776335	0.280249956361892	4.67602680398328	2.92486393897079e-06	0.00010108731882037
ENSMUSG00000028849	Map7d1	3240.3841761387	1.36928528925819	0.292993398144704	4.67343393376369	2.96205016746409e-06	0.000102205250631273
ENSMUSG00000040759	Cmtm5	12012.9422438035	-0.888334588262186	0.190111241368347	-4.67270941932891	2.97252176526062e-06	0.000102399253045691
ENSMUSG00000037731	Themis2	486.057327931433	1.88888413238382	0.404631768820635	4.66815578492337	3.0391542705789e-06	0.000104524137999698
ENSMUSG00000033184	Tmed7	4635.71721063823	1.54706790437525	0.331736864835337	4.66353929384111	3.10816803225133e-06	0.000106723876970815
ENSMUSG00000035673	Sbno2	1036.30687447402	1.03927652797106	0.223123367127447	4.65785606120503	3.19519481066425e-06	0.000109533975351943
ENSMUSG00000032373	Car12	720.348954019989	-2.5051444974331	0.538199045695083	-4.65468030363694	3.24483781150747e-06	0.000111055494433717
ENSMUSG00000056708	Ier5	2881.90030592719	1.14329370432935	0.24570812700581	4.65305612094107	3.27051188168831e-06	0.000111753073471864
ENSMUSG00000110010	Gm45629	132.006440756465	1.39813427955442	0.300550781678199	4.65190698140126	3.28879432989735e-06	0.000112196235645303
ENSMUSG00000082185	Gm12428	861.582505489676	0.909312735389401	0.195536510199242	4.65034757172897	3.31376086067349e-06	0.000112865625959423
ENSMUSG00000043263	Ifi209	99.6942073298464	2.23511569693214	0.480902382605493	4.64775342725991	3.35569693797227e-06	0.0001138463011601
ENSMUSG00000106706	C530043K16Rik	111.269619194601	1.96222765268389	0.42220533441794	4.64756717342061	3.35872735818261e-06	0.0001138463011601
ENSMUSG00000039672	Kcne2	513.078160171536	-2.79107569317216	0.600515749449124	-4.64779765681836	3.35497769173487e-06	0.0001138463011601
ENSMUSG00000053192	Mllt11	554.816348160392	0.961886649910769	0.206995085630516	4.64690573199272	3.36951048319574e-06	0.000114013518434468
ENSMUSG00000110235	Gm5086	202.974747138461	2.55958389293307	0.550850581259575	4.64660287201718	3.37445892037421e-06	0.000114013518434468
ENSMUSG00000039159	Ube2h	4836.93130663441	0.791785945233267	0.170464062890818	4.64488486198058	3.40266169497859e-06	0.000114749908160343
ENSMUSG00000040957	Cables1	1926.78004220181	1.49081381370128	0.320976873466702	4.64461441598512	3.40712186468414e-06	0.000114749908160343
ENSMUSG00000090124	Ugt1a7c	170.653634199155	1.46503534550861	0.315514926556798	4.64331548905304	3.42862188538098e-06	0.00011529014069043
ENSMUSG00000028788	Ptp4a2	14376.2996161763	0.94488019371349	0.203507702000048	4.64297018946864	3.43435918538098e-06	0.000115299464098077
ENSMUSG00000070972	Dnajc25	447.844460059748	0.969564912142064	0.20888022060708	4.64172677204268	3.45509545657249e-06	0.000115811509137208
ENSMUSG00000025203	Scd2	93241.5192569493	-0.700216810787162	0.150894910266742	-4.64042696701543	3.476900421023e-06	0.000116357696023364
ENSMUSG00000026305	Lrrfip1	1177.01409624882	0.797535307267332	0.171975693306805	4.63748854231702	3.52668153545019e-06	0.00011783692086092
ENSMUSG00000029759	Pon3	895.217720449494	0.942346845928112	0.2034495838666	4.63184454850496	3.62422239202199e-06	0.000120904746054231
ENSMUSG00000060657	Marf1	974.892764525119	1.12305702566407	0.242496664625737	4.63122669087994	3.6350560872317e-06	0.000121074888634183
ENSMUSG00000029432	Nipsnap2	5978.86261465232	0.677996896936079	0.146622152835947	4.62410954840283	3.76211012464717e-06	0.000125109416538857
ENSMUSG00000020948	Klhl28	1061.99304788767	-0.951199674552954	0.206173295190023	-4.61359301492593	3.95767026595667e-06	0.000131377205747974
ENSMUSG00000058542	Gm15590	2964.87665258392	0.964001946463263	0.208960929585157	4.61331191614175	3.96302884223419e-06	0.000131377205747974
ENSMUSG00000050493	Fam167b	64.0555462574913	2.55892345558222	0.554933882244912	4.61122223287292	4.00308296541925e-06	0.000132497026615609
ENSMUSG00000028542	Slc6a9	2310.67092425262	-0.875470057137683	0.190056108132706	-4.60637685228402	4.09745532121419e-06	0.000135408394394492
ENSMUSG00000031770	Herpud1	7095.98414217791	0.800728452819595	0.173987430110659	4.60222012768576	4.18011061419234e-06	0.000137924055999843
ENSMUSG00000038612	Mcl1	3695.47746934597	1.50032106407639	0.326073819395309	4.60116996469901	4.20124427061812e-06	0.000138405109614107
ENSMUSG00000022032	Scara5	33.3489810820729	-4.30310587361772	0.936206333363228	-4.59632211433482	4.30013759623208e-06	0.000141442376354568
ENSMUSG00000087305	A430035B10Rik	183.135291368036	1.06758796510905	0.232323404768478	4.59526652587139	4.32196477268822e-06	0.000141939238110198
ENSMUSG00000001687	Ubl3	14517.2075600819	0.683799279143003	0.148848194154118	4.59393735361676	4.34960006262517e-06	0.000142625007022447
ENSMUSG00000028843	Sh3bgrl3	2679.64115256652	0.757592382576699	0.164975484516105	4.59215128113621	4.38700164039967e-06	0.000143628393240806
ENSMUSG00000026535	Ifi202b	102.443679822513	2.2752267961478	0.495577632856779	4.59106030074877	4.40999890001338e-06	0.000144157812339911
ENSMUSG00000041836	Ptpre	800.012954554959	1.26295693248723	0.275218178426878	4.58892991628016	4.45523963589696e-06	0.000145205760395724
ENSMUSG00000050108	Bpifc	22.7698466634199	4.01081503808053	0.874024763227102	4.58890320598203	4.45580966692376e-06	0.000145205760395724
ENSMUSG00000082062	Ftl2-ps	5282.79528568149	0.948885971439489	0.206846666918871	4.58738825997936	4.48825511913463e-06	0.000146037724731535
ENSMUSG00000057914	Cacnb2	147.466305079498	-1.82293080734126	0.397645496936216	-4.58431145677896	4.55484873934372e-06	0.000147976524351879
ENSMUSG00000021943	Gdf10	1703.45077138543	-1.34411216624705	0.293232130950553	-4.58378200877892	4.56640303042762e-06	0.000148124013507742
ENSMUSG00000070720	Tmem200b	77.0395567677836	2.64199875162885	0.57716825815525	4.57751914506391	4.70522739243727e-06	0.000152393077984813
ENSMUSG00000003418	St8sia6	522.683396796442	1.87911655517271	0.410709519157425	4.57529340695033	4.75553039243447e-06	0.000153786424650901
ENSMUSG00000021939	Ctsb	92777.182196902	1.19347820555193	0.260950254983465	4.57358512881144	4.7944874615237e-06	0.000154809161659015
ENSMUSG00000044626	Liph	260.059300418105	1.60369699309354	0.350693815476657	4.57292636003239	4.8095921145086e-06	0.000155059781194012
ENSMUSG00000022769	Sdf2l1	2812.76624862552	0.936682856264767	0.205249326266889	4.56363425547514	5.02756338517333e-06	0.000161840024397416
ENSMUSG00000024334	H2-Oa	56.6138067511188	2.56820628599362	0.563231138608748	4.55977326171527	5.12088815140875e-06	0.000164568004598321
ENSMUSG00000064354	mt-Co2	109742.955832603	-1.18503370454401	0.259905101564183	-4.55948612555943	5.1278944464505e-06	0.000164568004598321
ENSMUSG00000102070	Gm28661	110214.290372377	-1.18463339731773	0.260076365443494	-4.55494444986432	5.23994236741757e-06	0.000167908745026945
ENSMUSG00000033220	Rac2	1103.45325365745	1.63816131688775	0.359716202515576	4.55403817073495	5.26258006163478e-06	0.000168378641153851
ENSMUSG00000056749	Nfil3	530.086488351423	1.65003264077918	0.362870373056065	4.54716825427973	5.43725296599295e-06	0.000173704191955935
ENSMUSG00000021556	Golm1	2641.04520106057	1.56245601175559	0.344022649322975	4.54172425806977	5.57959900305882e-06	0.000177982465479748
ENSMUSG00000028874	Fgr	379.155943816585	2.07316154381278	0.456653377073654	4.53990192101086	5.62804016659728e-06	0.000179256899242888
ENSMUSG00000022403	St13	15226.4197515628	0.664201177710119	0.14640816278102	4.53664034227075	5.71574585972588e-06	0.000181776212831072
ENSMUSG00000030737	Slco2b1	4586.04221683052	1.60332724791033	0.353495855755241	4.53563237533531	5.74311425438976e-06	0.000182111103779862
ENSMUSG00000023034	Nr4a1	8779.69011616562	1.97536016703901	0.435521788320015	4.53561732160125	5.74352394361834e-06	0.000182111103779862
ENSMUSG00000103367	Gm38158	90.5199075441726	1.96620116976044	0.433619532442753	4.53439253228294	5.77695062513081e-06	0.000182896351350656
ENSMUSG00000092746	Rn7s6	262.808316883103	-1.38161622582588	0.304844219805298	-4.53220410971975	5.8371406877905e-06	0.000184525299257593
ENSMUSG00000050022	Amz1	517.558431162354	1.71025932456598	0.377786887145694	4.52704787476231	5.98133930930919e-06	0.000188801109409091
ENSMUSG00000056130	Ticam2	165.054589331866	2.04365670085349	0.452423997531126	4.51712710202312	6.26842827488361e-06	0.000197567761015996
ENSMUSG00000054641	Mmrn1	23.9632006984808	3.76029182372545	0.832697491039233	4.5157957892157	6.30794303087885e-06	0.000198516889691608
ENSMUSG00000026426	Arl8a	3609.90840300288	1.12069969127626	0.248193822043769	4.51542138336799	6.31909865694608e-06	0.000198572033242158
ENSMUSG00000068580	Zfyve19	1294.25170872036	0.645081440953362	0.14296191604008	4.5122607392343	6.41402702180466e-06	0.000201255584872881
ENSMUSG00000031805	Jak3	625.54494807306	1.42964463464362	0.317185239661869	4.50728614032505	6.56620574671795e-06	0.000205724876488788
ENSMUSG00000027829	Ccnl1	3131.68141702822	0.738872801441011	0.164270103348094	4.49791402319456	6.86234358395761e-06	0.000214684606611012
ENSMUSG00000002147	Stat6	2226.44493782947	1.2289096806696	0.273238053854945	4.49757880841149	6.87316875501466e-06	0.000214705184319001
ENSMUSG00000074918	Inafm2	3160.65830097526	0.753979568850286	0.167792977920934	4.49351086197164	7.005844624202e-06	0.000218526471091985
ENSMUSG00000043832	Clec4a3	499.867230341749	1.82307735774978	0.405909296258029	4.49134172229178	7.07758879433472e-06	0.000220438705855408
ENSMUSG00000001473	Tubb6	983.929291615149	0.886885280648904	0.19753453093139	4.48977339033926	7.12989840895444e-06	0.000221740890577159
ENSMUSG00000022014	Epsti1	113.8093058813	2.46015472676661	0.548619492290536	4.48426416001961	7.31659776161147e-06	0.000227212639605808
ENSMUSG00000045763	Basp1	651.438926561327	2.32088482022258	0.51771881964997	4.48290603341739	7.36333584233477e-06	0.000228328286318037
ENSMUSG00000038848	Ythdf1	1166.26991882834	1.38321786076523	0.308607152125674	4.48213157484419	7.39011546255711e-06	0.00022882268067862
ENSMUSG00000062082	Cd200r4	45.6496964105941	4.24951995389149	0.948330167008561	4.4810553346587	7.42748492419394e-06	0.000229643044134998
ENSMUSG00000026480	Ncf2	895.54736492876	1.62615311421561	0.363179177399223	4.47755051889463	7.55043637434043e-06	0.000233103165083256
ENSMUSG00000040061	Plcb2	156.899925073773	2.01529700739321	0.450223652291498	4.47621309350582	7.59786527139119e-06	0.000234224994067106
ENSMUSG00000031827	Cotl1	4620.48153935747	1.01290766375494	0.2263810154441	4.47434897209855	7.66444776244621e-06	0.000235933153643698
ENSMUSG00000079436	Kcnj13	759.749837648098	-2.37278157070939	0.530653233333933	-4.47143524557822	7.76963867071237e-06	0.000238823085603251
ENSMUSG00000058099	Nfam1	1031.80211853684	1.67049572744411	0.373793056714965	4.46903894396824	7.85718257741754e-06	0.000241162971638555
ENSMUSG00000031494	Cd209a	123.317373410517	1.76945256060414	0.396431520696926	4.46345073038957	8.06501499031348e-06	0.000247182759870029
ENSMUSG00000025499	Hras	748.177178951161	1.71884480309345	0.385193998902964	4.46228344156123	8.10908646694909e-06	0.000248173302786325
ENSMUSG00000038910	Plcl2	667.308668321436	1.38549830685773	0.311109273801237	4.45341371515306	8.45156810528046e-06	0.000258280410534309
ENSMUSG00000024691	Fam111a	392.801495480164	1.32275909847472	0.298207963134889	4.43569341532436	9.17763868707354e-06	0.000280063867275913
ENSMUSG00000016494	Cd34	5720.58824997637	1.15202463185241	0.259979595309859	4.43121172828721	9.37050234643541e-06	0.000285536649422333
ENSMUSG00000090164	BC035044	168.076831540996	1.76355337830206	0.398021442860469	4.43079992280791	9.38841681785143e-06	0.000285670314038283
ENSMUSG00000071042	Rasgrp3	2441.06353551117	1.24052070741089	0.280070358806178	4.42931809242045	9.45315088323626e-06	0.000287226168634964
ENSMUSG00000027514	Zbp1	75.5258119892808	2.68303295011486	0.605797548383772	4.42892672192718	9.47031903560081e-06	0.000287334377981009
ENSMUSG00000079492	Gm11127	820.591893990281	1.05799094407149	0.238912207929272	4.42836702754302	9.49492277626528e-06	0.000287667552749489
ENSMUSG00000041135	Ripk2	642.081888637053	0.803755961239928	0.181700620542744	4.42351797610316	9.71065480049876e-06	0.000293782087997324
ENSMUSG00000062382	Ftl1-ps1	3772.01882478098	0.914006329026407	0.206672559790449	4.42248516180931	9.75720521886879e-06	0.000294768101011234
ENSMUSG00000062661	Ncs1	3822.27412742521	1.03552195600864	0.234336752920453	4.41894812957552	9.91824462021511e-06	0.000299205102350118
ENSMUSG00000023078	Cxcl13	14.9096912445662	5.45371703444857	1.23446817050772	4.4178676815989	9.96794097790381e-06	0.000300275334708124
ENSMUSG00000063268	Parp10	261.702976731963	1.27655801040837	0.289240809535499	4.41347821027897	1.01722960570049e-05	0.000305994837372896
ENSMUSG00000022148	Fyb	739.6825557379	1.00873295187331	0.228677741736846	4.41115494762108	1.02820704270912e-05	0.000308857014521884
ENSMUSG00000042742	Bmt2	876.50396697559	1.26011996505256	0.28574724004328	4.40991123785377	1.0341299823205e-05	0.00031019492665713
ENSMUSG00000036256	Igfbp7	5129.7396120376	1.70997044238182	0.387834446796184	4.40902157223917	1.03838682670587e-05	0.000311029994603517
ENSMUSG00000022433	Csnk1e	2002.98317674412	1.11006506126554	0.252153601607153	4.40233672725797	1.07091176173301e-05	0.000320317899044135
ENSMUSG00000032305	Fam219b	1887.52495396113	0.753714895112594	0.17129950624478	4.39998288165271	1.08259417953401e-05	0.000323354190795187
ENSMUSG00000051652	Lrrc3	456.296200794334	2.03405502773859	0.462483402901185	4.39811464579885	1.09195297282524e-05	0.000325688854903257
ENSMUSG00000028268	Gbp3	1571.97381830622	0.951299141820887	0.216484067211896	4.39431480603951	1.1112268772179e-05	0.000330970070045281
ENSMUSG00000037355	Uvssa	1044.51110349951	0.799445048509205	0.181943723096474	4.3939138701988	1.11327938009484e-05	0.000331114375626236
ENSMUSG00000030361	Klrb1a	23.4891517703254	3.56742517493372	0.814542239220842	4.37966873068015	1.1885985864537e-05	0.000353018795360659
ENSMUSG00000101111	Gm28437	380522.33561454	-1.07071290965268	0.244672028789472	-4.37611489531554	1.20813348848512e-05	0.000357989457475507
ENSMUSG00000056737	Capg	2177.00782426175	1.13848923638446	0.260166161607851	4.37600812245716	1.20872511805672e-05	0.000357989457475507
ENSMUSG00000085525	Gm13166	185.772911768642	1.27184926161192	0.290678931125841	4.37544357510145	1.21185787989591e-05	0.000358414605738961
ENSMUSG00000003644	Rps6ka1	2432.13978323296	1.51293384755007	0.345861856200241	4.37438769389516	1.21773794148042e-05	0.000359649959583804
ENSMUSG00000039629	Strip2	383.841789422608	-2.01239139557893	0.460144956083601	-4.37338575371303	1.22334278219002e-05	0.000360800691780819
ENSMUSG00000045404	Kcnk13	568.162464189326	1.68223773329714	0.384772563924002	4.37203140510144	1.23095813218323e-05	0.000362540346963921
ENSMUSG00000031723	Txnl4b	975.891829682017	0.891475889365962	0.203983709666999	4.37032884057891	1.24059565516189e-05	0.000364869894847543
ENSMUSG00000052384	Nrros	2098.0886493842	1.43809376976059	0.329111013482044	4.36963125161125	1.24456518022624e-05	0.000365528274142386
ENSMUSG00000064358	mt-Co3	372375.038200513	-1.070136252758	0.245100924053443	-4.36610452159967	1.26481973394174e-05	0.000370961087800663
ENSMUSG00000028889	Yrdc	744.751282240049	1.79900707821042	0.412335741819398	4.36296662101725	1.2831052653311e-05	0.000375802134368888
ENSMUSG00000026979	Psd4	164.777800097514	1.95293313361768	0.447883800370198	4.3603567086005	1.29850591435173e-05	0.000379786002678193
ENSMUSG00000009741	Ubp1	1081.8951183054	1.12104877015824	0.257263635727662	4.35758737136474	1.31504008633001e-05	0.000384089923969999
ENSMUSG00000030117	Gdf3	18.0332950595674	5.14908896158708	1.18192534950632	4.35652637769197	1.32142774980446e-05	0.000385422510947802
ENSMUSG00000022512	Cldn1	268.769486618166	-2.47033467267888	0.568180259863289	-4.34780094837027	1.37509314709541e-05	0.000400521958444328
ENSMUSG00000065987	Cd209b	52.1471000993916	2.00188602683285	0.460534651516259	4.34687383509984	1.38091596327305e-05	0.000401663944854504
ENSMUSG00000027474	Ccm2l	242.853750519935	1.69324890733322	0.389996521719947	4.34170258715571	1.4138283155827e-05	0.000410107315112087
ENSMUSG00000058427	Cxcl2	281.317716287039	2.15901003515444	0.497245166701935	4.34194272711477	1.41228352431511e-05	0.000410107315112087
ENSMUSG00000001741	Il16	281.861534020206	1.61878192147189	0.373162968118026	4.33800258808075	1.43783462321423e-05	0.000416498679539299
ENSMUSG00000025425	St8sia5	1043.77737168244	-1.02548182810092	0.236693522625166	-4.33253017119905	1.47405454840506e-05	0.000426405615050268
ENSMUSG00000038679	Trps1	3471.06303155482	-0.897076177447531	0.20712685811631	-4.33104709647932	1.48401932766914e-05	0.000428700904820647
ENSMUSG00000059089	Fcgr4	117.307587049594	2.25485549071689	0.520852606270005	4.32916234568671	1.49677567398946e-05	0.000431795244639829
ENSMUSG00000052837	Junb	29118.497071265	1.9873353288496	0.4591646878803	4.32815366970833	1.50364546268925e-05	0.000433185282886889
ENSMUSG00000025949	Pikfyve	1655.93792262011	1.02030799151597	0.235767774319624	4.32759733369145	1.50744735280329e-05	0.00043337370680116
ENSMUSG00000021411	Pxdc1	1377.58573788475	0.896929051413894	0.207264667509644	4.3274575555535	1.50840400861322e-05	0.00043337370680116
ENSMUSG00000021067	Sav1	34.4743882965487	3.08595250882656	0.714498647030368	4.31904597951659	1.56705134737434e-05	0.000449611729653587
ENSMUSG00000022602	Arc	907.053844436748	1.41144298983906	0.326837049324106	4.31849140958133	1.57099335626059e-05	0.000450131162878628
ENSMUSG00000046718	Bst2	763.705257297535	1.11114010892379	0.25734281878043	4.3177428233264	1.57632947181465e-05	0.000451048095613955
ENSMUSG00000041444	Arhgap32	976.978501411786	-0.774947085536735	0.179500382117824	-4.31724476791397	1.57988930618579e-05	0.000451454972648515
ENSMUSG00000044071	Tafa2	82.2797327861629	2.01608561224942	0.46716677279884	4.31555866049905	1.59199767546096e-05	0.000454300201523097
ENSMUSG00000038990	Cables2	497.714049590499	1.6901482514345	0.392029754471283	4.3112754380441	1.62315563969254e-05	0.000462566499910762
ENSMUSG00000021822	Plau	83.5698375558615	1.93626817823958	0.449232671128715	4.31016776534668	1.63130741548988e-05	0.000464263055160376
ENSMUSG00000004296	Il12b	45.1994863414271	4.11578742089993	0.955313433836869	4.30831104757891	1.64505928518735e-05	0.000467546661174983
ENSMUSG00000044258	Ctla2a	1032.14559138124	1.07723751731618	0.250084157217351	4.30750004039617	1.65110065718027e-05	0.000468632964753706
ENSMUSG00000002504	Slc9a3r2	7185.47950584239	0.815989153176183	0.189473347086599	4.30661708215475	1.65770204951182e-05	0.000469875089658269
ENSMUSG00000034947	Tmem106a	642.060060090767	1.12462793091509	0.261455631869766	4.30141023496971	1.69714524893719e-05	0.000480410405118051
ENSMUSG00000040128	Pnrc1	4770.8965774266	1.41062540942728	0.328050318947533	4.30002755050785	1.70776877392706e-05	0.000482770457818175
ENSMUSG00000064109	Hcst	100.376128093527	1.32887293331316	0.309481125256597	4.29387392271941	1.75582206579055e-05	0.000495029299910535
ENSMUSG00000025880	Smad7	374.595265242725	1.14763164623531	0.26726159952423	4.29403868074683	1.75451886108438e-05	0.000495029299910535
ENSMUSG00000115783	Bc1	534.858200700845	1.79258576598698	0.417589496961198	4.29269840125684	1.76514701882271e-05	0.000496994794619722
ENSMUSG00000050840	Cdh20	1002.17337899845	-1.45528279540053	0.339700524428018	-4.28401692299684	1.83548942423949e-05	0.000515425933133847
ENSMUSG00000047434	Xxylt1	839.029066106887	0.776295379802681	0.181200373563523	4.28418200545563	1.83412726673566e-05	0.000515425933133847
ENSMUSG00000015950	Ncf1	1138.91767447062	1.80346467343443	0.421123721040364	4.28250555200041	1.84800519528276e-05	0.000518251337434078
ENSMUSG00000036940	Kdm1a	1815.4369731831	1.23314655664561	0.288028049823829	4.28134189499898	1.85769687093629e-05	0.000520278313309835
ENSMUSG00000024014	Pim1	987.905955596909	1.07699679276476	0.251861690737554	4.27614374226932	1.9015846922373e-05	0.000531864423125497
ENSMUSG00000105954	Gm42793	22.4867478815961	3.98294197423584	0.931841698304707	4.27426888223824	1.91765504519367e-05	0.000535649756472945
ENSMUSG00000048277	Syngr2	3187.42410205767	0.849815600388879	0.198980882498932	4.27084044314377	1.94737699944767e-05	0.000543233290585686
ENSMUSG00000014164	Klhl3	1290.61603072694	1.27650571349081	0.299091962687733	4.26793719904653	1.97288847763385e-05	0.000549623825622613
ENSMUSG00000043230	Fam124b	58.654179422949	2.42115627114859	0.56746921466882	4.2665861135068	1.98486900692027e-05	0.000552232922518252
ENSMUSG00000001999	Blvra	1134.52529490318	0.659618768984604	0.154611720298254	4.26629215244591	1.98748481945556e-05	0.000552233117532145
ENSMUSG00000022425	Enpp2	55586.7116743245	-1.95934461475391	0.459397030550395	-4.26503543657315	1.99870476793327e-05	0.00055462087495988
ENSMUSG00000048489	Depp1	1153.54219537528	1.24334163993121	0.291600174176474	4.26385767238516	2.0092745669247e-05	0.000556822191991456
ENSMUSG00000010066	Cacna2d2	153.240019332415	-1.15861337754417	0.272513393339156	-4.25158324641395	2.12264581170608e-05	0.000587469352631681
ENSMUSG00000029816	Gpnmb	549.527884695917	1.98655854928712	0.468676118178714	4.23865964625407	2.2485825398314e-05	0.000621509391277745
ENSMUSG00000003604	Aven	239.686513810419	1.26037032912381	0.297616298232246	4.23488342745355	2.28670298845178e-05	0.000630395652834676
ENSMUSG00000105843	Gm19439	163.462030618577	-1.39900766418814	0.330337126538927	-4.23509061438568	2.28459561414227e-05	0.000630395652834676
ENSMUSG00000018143	Mafk	1253.5045221185	0.938224869560954	0.221567866386973	4.23448077043051	2.29080385312878e-05	0.000630702802692573
ENSMUSG00000040479	Dgkz	1109.47120104658	1.19609085759655	0.282541117674216	4.23333377967203	2.30252379019397e-05	0.000632410745745676
ENSMUSG00000061313	Ddhd2	1620.51273419531	0.811792933252584	0.191764182281205	4.23328759101718	2.30299693838341e-05	0.000632410745745676
ENSMUSG00000003345	Csnk1g2	1409.81654175695	1.45499995609922	0.343868730682536	4.23126567283749	2.32380001527608e-05	0.00063729460938422
ENSMUSG00000019843	Fyn	3101.82434819423	0.881168935624356	0.208282311864429	4.23064698935121	2.33020116216855e-05	0.000638221244377604
ENSMUSG00000036777	Anln	683.259708093232	-1.44039506179873	0.340624024090081	-4.22869486568514	2.35050878970413e-05	0.000642949405598215
ENSMUSG00000051735	Rinl	416.226483306688	1.37061864754925	0.324270084760051	4.2267810444601	2.37058136487268e-05	0.000647601121371493
ENSMUSG00000085498	Gm14023	127.593231433803	1.67892704100858	0.397779818562331	4.22074464983322	2.43496634016359e-05	0.000664330545287269
ENSMUSG00000009394	Syn2	1077.44259218296	1.42354181273614	0.337299642274411	4.22040712269126	2.4386151258916e-05	0.000664428203465729
ENSMUSG00000053559	Smagp	266.019137553856	1.44743187854318	0.342982787639551	4.22012978699188	2.44161711364969e-05	0.000664428203465729
ENSMUSG00000026155	Smap1	826.825866006011	1.73367823010219	0.410960625738184	4.21859935361954	2.45824644373346e-05	0.000665522950670762
ENSMUSG00000016528	Mapkapk2	1117.0373063108	1.0938562658986	0.259257635064173	4.21918631490964	2.45185596251682e-05	0.000665522950670762
ENSMUSG00000039478	Micu3	815.309086908844	0.844478625131016	0.200168009878383	4.21884908404745	2.45552559488726e-05	0.000665522950670762
ENSMUSG00000035711	Dok3	197.603243558648	1.39204768161845	0.32993867281528	4.2191103872137	2.45268172669187e-05	0.000665522950670762
ENSMUSG00000041688	Amot	761.067867313365	-1.06705084083468	0.252963686823273	-4.21819769562477	2.46262858227715e-05	0.000665855669295089
ENSMUSG00000058317	Ube2e2	1482.88078897816	0.964871372814423	0.228992709238419	4.21354625666196	2.51392072617426e-05	0.000678855038038642
ENSMUSG00000059883	Irak4	505.982234658649	1.31435787252998	0.312217075832317	4.20975652605205	2.55646032353924e-05	0.000689460697984395
ENSMUSG00000007613	Tgfbr1	4735.99816996895	1.43007820598799	0.340250078719439	4.20302094086272	2.63376212608902e-05	0.000709402484905891
ENSMUSG00000033720	Sfxn5	14190.1592824776	1.30815508575238	0.31193998506899	4.19361142645134	2.74548119489346e-05	0.00073855192856771
ENSMUSG00000041220	Elovl6	1599.92152518944	-0.890575757572953	0.212500771462708	-4.19092952671582	2.77813948086709e-05	0.000746386404802422
ENSMUSG00000032125	Robo4	1151.04352063126	1.05011841793041	0.250623423479316	4.19002503178669	2.78923682910667e-05	0.000748415681324594
ENSMUSG00000037849	Ifi206	31.4183839232423	4.96028026498269	1.1840399735705	4.18928446311221	2.79835431530819e-05	0.000749909239547754
ENSMUSG00000038781	Stap2	417.028399390584	0.859549028284744	0.205314251494354	4.18650445367833	2.83283377453044e-05	0.000757586036206471
ENSMUSG00000073405	H2-T-ps	175.79129206967	1.3692568116807	0.327072862964259	4.18639687582497	2.83417610741636e-05	0.000757586036206471
ENSMUSG00000023067	Cdkn1a	4460.49862716046	0.933647230650684	0.22315816071689	4.18379156581757	2.86686984791031e-05	0.000765356391634919
ENSMUSG00000027533	Fabp5	10098.7378951845	-0.95499580506622	0.228348522768664	-4.1821851680368	2.88720669394208e-05	0.000768841661487704
ENSMUSG00000090019	Gimap1	387.975783233136	0.849609517869293	0.203143795262379	4.18230602008762	2.88567196034156e-05	0.000768841661487704
ENSMUSG00000004609	Cd33	1166.16318808594	1.84552114477702	0.44156392446909	4.17951069484665	2.92136981509971e-05	0.000776959274376078
ENSMUSG00000040613	Apobec1	1252.10567657748	0.907466410499428	0.217233597515466	4.17737597166488	2.94891368145527e-05	0.000783298241651459
ENSMUSG00000032691	Nlrp3	186.158044305467	2.03085806519589	0.486204829514756	4.17695987763579	2.95431111884147e-05	0.000783746079102706
ENSMUSG00000036180	Gatad2a	1788.9277699414	0.752223101491966	0.180105235682439	4.17657542625959	2.95930644270025e-05	0.000784086250319964
ENSMUSG00000036968	Cnpy4	1848.87646279513	0.622460976256194	0.149153638905048	4.17328722802705	3.00236045752548e-05	0.000794496814305334
ENSMUSG00000024725	Ostf1	2581.42107833701	0.784980657994223	0.18822403017929	4.17045930451336	3.0398633853492e-05	0.000803414206613506
ENSMUSG00000025534	Gusb	3689.30997709032	1.0628913520926	0.255040940090351	4.16753228605594	3.07914911355089e-05	0.000812779897885677
ENSMUSG00000034738	Nostrin	899.146518017252	0.836695733281686	0.200856415403615	4.16564107051482	3.10478861127883e-05	0.000817065914075269
ENSMUSG00000037086	Prr32	113.783498090608	-2.40234545466059	0.576727287168688	-4.16547908883307	3.1069940285194e-05	0.000817065914075269
ENSMUSG00000084845	Tmem240	83.8739551058287	1.4293262188027	0.343111939743667	4.16577231287994	3.10300280777923e-05	0.000817065914075269
ENSMUSG00000043252	Tmem64	1274.85846051521	1.0927237920242	0.26236010566639	4.16497694742384	3.11384026139146e-05	0.000817847820893078
ENSMUSG00000041961	Znrf3	3115.14203527767	1.22723875225296	0.294852165823318	4.16221718713219	3.15172365497725e-05	0.000826769545616828
ENSMUSG00000034520	Gjc1	936.107067532242	1.05361062389478	0.253169353151894	4.16168312150579	3.15910520178412e-05	0.000827677723896717
ENSMUSG00000055717	Slain1	662.131410166972	1.11693936296924	0.268597153047621	4.15841847277961	3.20458563550433e-05	0.000838553096219888
ENSMUSG00000041130	Zfp598	426.581880287478	0.922381457295348	0.221849574529852	4.15768864668808	3.21483771709558e-05	0.000840194654355288
ENSMUSG00000079014	Serpina3i	29.4293469083686	2.99906563516508	0.721985518134501	4.15391383876258	3.26836284845727e-05	0.000853127543521288
ENSMUSG00000037580	Gch1	859.177273007173	0.929150571639647	0.223907057862467	4.14971542438099	3.32888870146698e-05	0.000866927829424744
ENSMUSG00000075122	Cd80	119.112206976027	1.46069168722456	0.352001270623857	4.1496773140499	3.32944295905416e-05	0.000866927829424744
ENSMUSG00000056220	Pla2g4a	571.79928556883	0.999916475347671	0.241052241010036	4.14813183713999	3.35199360429831e-05	0.000869691752377685
ENSMUSG00000040740	Slc25a34	355.204035725681	-1.17075657106302	0.282277261161853	-4.14754120202312	3.36065004470422e-05	0.000869691752377685
ENSMUSG00000045777	Ifitm10	306.308457230024	1.47486098196754	0.355594215282017	4.14759554172683	3.3598527474575e-05	0.000869691752377685
ENSMUSG00000019832	Rab32	672.246461006692	1.19128459990906	0.287187629157568	4.14810555525515	3.35237834502359e-05	0.000869691752377685
ENSMUSG00000046598	Bdh1	2696.79190371906	-0.744047812190626	0.179373365289516	-4.14803954304868	3.35334488325088e-05	0.000869691752377685
ENSMUSG00000000794	Kcnn3	2182.81342782958	-0.802010177740743	0.193533948114148	-4.14402840202336	3.412574509533e-05	0.000882048175248573
ENSMUSG00000047604	Frat2	139.454535052547	1.47465589875112	0.355956969635999	4.14279259726	3.43102207197865e-05	0.000885732189412874
ENSMUSG00000066975	Cryba4	96.5078302189318	1.92720370015169	0.465615443401316	4.13904591753548	3.48753149761445e-05	0.000899221033395902
ENSMUSG00000018654	Ikzf1	427.554023747363	1.85612948033099	0.448611633324848	4.13749743085003	3.51114379426165e-05	0.000904205164675892
ENSMUSG00000022965	Ifngr2	2391.16704877875	1.01554339125282	0.245658086025914	4.13397094995558	3.56548562371233e-05	0.000917081119560699
ENSMUSG00000039257	Vstm2b	139.958340049818	1.79010239517485	0.433088707636826	4.13333888325709	3.57530956642966e-05	0.000918489198470744
ENSMUSG00000033114	Slc35d2	425.200565928995	0.818389285137422	0.19810720531633	4.13104250211721	3.61121799871034e-05	0.000926586761588897
ENSMUSG00000028030	Tbck	1701.48603397675	0.910842140504323	0.220541152701549	4.13003255558809	3.62711868139247e-05	0.000929537198968018
ENSMUSG00000042099	Kank3	2567.32433193757	0.960896054276788	0.233486750675065	4.1154200463136	3.86474950650172e-05	0.000989235337318748
ENSMUSG00000078922	Tgtp1	947.746582820687	0.944394445111455	0.229562779756373	4.11388312214075	3.89058476013875e-05	0.000994642595397701
ENSMUSG00000023905	Tnfrsf12a	504.942853991892	0.845124234488711	0.20547005364818	4.11312607109059	3.90337074794888e-05	0.000996704716861386
ENSMUSG00000024677	Ms4a6b	308.609645456705	1.66936634418645	0.406138754514323	4.11033501637326	3.9508548424516e-05	0.00100761113173974
ENSMUSG00000067768	Xlr4b	49.6075544129031	2.44208098939469	0.594394969246632	4.10851557591396	3.98210352401379e-05	0.00101435561057418
ENSMUSG00000010358	Ifi35	774.231034080142	0.98808638757359	0.24068701467529	4.10527501413658	4.03834155722106e-05	0.00102744167064864
ENSMUSG00000048200	Cracr2b	382.645349795376	0.805379827562504	0.196198722144411	4.10491882291521	4.04456881634018e-05	0.00102778772195735
ENSMUSG00000057021	Vmn2r129	61.3388758264595	-2.20855249976523	0.538266158299911	-4.10308629979794	4.07675095462974e-05	0.00103472055178986
ENSMUSG00000036923	Stox1	439.512700165963	1.32407229240578	0.32284139012452	4.10130897991452	4.10819564066976e-05	0.0010414497880435
ENSMUSG00000037857	Nufip2	1814.31289814177	-1.10268851056135	0.269061069759084	-4.09828338060462	4.16225512343652e-05	0.00105388898611042
ENSMUSG00000022421	Nptxr	208.873219868658	1.1026575689026	0.269093165869722	4.09767957257019	4.17312406479942e-05	0.00105537557935772
ENSMUSG00000074342	I830077J02Rik	249.5391696661	1.8197985559378	0.444548828845145	4.0935853113488	4.24753693185609e-05	0.00107290953815796
ENSMUSG00000025153	Fasn	9698.01429898556	-0.929876231037887	0.227184808414818	-4.09303877986428	4.25756481167062e-05	0.00107415765983332
ENSMUSG00000046993	Gm5637	61.3801443850675	1.51796598176974	0.371563158136269	4.08535116717096	4.40102037906018e-05	0.0011090256246374
ENSMUSG00000039774	Galnt12	221.412085511251	1.29370617722674	0.316811784959023	4.08351658191653	4.43592623860665e-05	0.00111648932515681
ENSMUSG00000046844	Vat1l	867.523416013086	-1.3009853833265	0.318704931914027	-4.08209993963148	4.4630595793934e-05	0.00112198129926251
ENSMUSG00000036620	Mgat4b	1201.77109746315	0.847730218661425	0.207695321223422	4.08160479334778	4.47258032212672e-05	0.00112303779622295
ENSMUSG00000025746	Il6	35.6002545210988	1.94678755604589	0.477069093459743	4.08072453809076	4.48955357517011e-05	0.00112462518205062
ENSMUSG00000055435	Maf	608.037697340627	1.24255504129067	0.30449325034769	4.08073098458453	4.48942905085944e-05	0.00112462518205062
ENSMUSG00000030223	Ptpro	688.245448622504	1.25113699828159	0.306860713546802	4.07721465488533	4.55784119011173e-05	0.00114037834610888
ENSMUSG00000030307	Slc6a11	13180.1568161922	-1.53575480410838	0.377079020640197	-4.07276650263122	4.64579938605073e-05	0.00116101000751755
ENSMUSG00000032000	Birc3	529.183055181183	1.01242736838311	0.248767501707062	4.06977342874675	4.70588805418916e-05	0.00117463638345523
ENSMUSG00000038623	Tm6sf1	757.714512532168	0.997507359226915	0.245130890256776	4.06928461028319	4.71577126014236e-05	0.00117571359740763
ENSMUSG00000118642	NA	665.376378715896	-1.24155228011874	0.305471784912348	-4.06437629084136	4.81610744182525e-05	0.00119931298171019
ENSMUSG00000058818	Pirb	261.989654386629	1.55659241631189	0.383110335178119	4.06303947813934	4.84378335798605e-05	0.00120478413628494
ENSMUSG00000071757	Zhx2	954.066474841785	-0.891886327592971	0.219604099176474	-4.06133733813525	4.87924086299277e-05	0.00121217563886845
ENSMUSG00000032517	Mobp	25802.0688395741	-1.123029090132	0.276646713094347	-4.05943406148115	4.91917962734253e-05	0.00122066176487183
ENSMUSG00000024937	Ehbp1l1	1498.77505669021	0.773338683311638	0.190619295796196	4.05698006637517	4.9711322945968e-05	0.00123210564160799
ENSMUSG00000079654	Prrt4	108.492777779622	1.99291893355148	0.492157895516059	4.04934869827045	5.13603702730238e-05	0.00127007609569863
ENSMUSG00000075254	Heg1	2596.6753855632	0.666508984085314	0.164597186025596	4.04933401462689	5.13635926375259e-05	0.00127007609569863
ENSMUSG00000026158	Ogfrl1	1007.94207752055	1.38178024449051	0.341423171070882	4.04711912245592	5.18518569565953e-05	0.0012806498986578
ENSMUSG00000070034	Sp110	303.797613546642	1.3807644445576	0.341484337878877	4.04341954051008	5.26772385450437e-05	0.00129951547471459
ENSMUSG00000073418	C4b	5425.46025932691	1.20317447135329	0.298015455383333	4.03728883727074	5.40724784895567e-05	0.0013323786794212
ENSMUSG00000101903	Gm29291	74.7621578695687	1.97312439425494	0.488840109880281	4.03633898768694	5.42917552895341e-05	0.00133622260658402
ENSMUSG00000070031	Sp140	227.929359070135	1.09930849888523	0.272394806927617	4.03571753545708	5.44356758024623e-05	0.00133820508256181
ENSMUSG00000078515	Ddi2	1112.43432458734	0.794935050433726	0.197359790773723	4.02784704684419	5.62899423477768e-05	0.00138217989832326
ENSMUSG00000021271	Zfp839	538.310205843928	0.875589302654549	0.217841522254398	4.01938663296718	5.83498498591545e-05	0.00143065745408059
ENSMUSG00000065947	mt-Nd4l	5566.82127399775	-1.20072023637964	0.29874716570464	-4.01918536548309	5.83997123368598e-05	0.00143065745408059
ENSMUSG00000059022	Kcp	254.209636371798	1.25196023329092	0.311639795499993	4.01733107057873	5.88610020729028e-05	0.00144028711561238
ENSMUSG00000035385	Ccl2	812.077418541155	2.13680211940483	0.531994394996727	4.01658765487176	5.90469075580488e-05	0.00144316382743439
ENSMUSG00000020135	Apc2	2414.9379214294	-1.17603023359256	0.29287284520622	-4.01549769069402	5.9320479713795e-05	0.00144817406949851
ENSMUSG00000030769	Slc5a11	313.208915349477	-1.16182338626705	0.289497042741886	-4.01324785656937	5.98889701564233e-05	0.00146036418336396
ENSMUSG00000024451	Arap3	791.767658223468	1.23356032768893	0.307400289450719	4.01287952556299	5.99825304355584e-05	0.00146095858732144
ENSMUSG00000003206	Ebi3	118.798457994232	2.09883194951025	0.523271714469992	4.01097917481763	6.04674443568341e-05	0.00147107260654754
ENSMUSG00000044224	Dnajc21	298.979143504361	1.28109025457717	0.31964869350831	4.00780694742262	6.1285183309075e-05	0.00148753932866407
ENSMUSG00000051934	Spats2	678.941822986652	0.738434718176268	0.184247035325805	4.00785128982125	6.12736808815242e-05	0.00148753932866407
ENSMUSG00000040818	Dennd6a	2735.92726732272	0.599986440042522	0.149732790109826	4.00704775221543	6.1482436125931e-05	0.00149061378148253
ENSMUSG00000032014	Oaf	2733.46287473869	1.55569846798495	0.388351105192553	4.00590714738304	6.17799164007945e-05	0.00149610836540777
ENSMUSG00000027940	Tpm3	9032.68215888525	0.753841003844938	0.188208978017564	4.00534029664933	6.19282627058388e-05	0.00149626902009062
ENSMUSG00000028327	Stra6l	37.8980023517875	3.96366926869591	0.989569899972735	4.00544647609544	6.19004496263776e-05	0.00149626902009062
ENSMUSG00000036322	H2-Ea	437.238128498519	1.52020027646558	0.379683275296179	4.00386420834502	6.23161429028039e-05	0.00150391998820401
ENSMUSG00000037443	Cep85	2486.26550151361	1.28946708447026	0.322118235461932	4.00308626620006	6.25214915957081e-05	0.00150715335391161
ENSMUSG00000018042	Cyb5r3	9581.43224560748	0.635440674461117	0.158795854053134	4.00162005645621	6.29102607765443e-05	0.00151479586866395
ENSMUSG00000054823	Nsd3	1885.01661823675	0.709689275762989	0.177485086400031	3.99858540318949	6.3722188405948e-05	0.00153259846533987
ENSMUSG00000107023	Gm42715	200.915757951277	1.42806735079946	0.357197671125508	3.99797497643169	6.38867031566995e-05	0.00153480717924917
ENSMUSG00000027322	Siglec1	67.483138860268	1.56718135409228	0.392274874753791	3.99511020193662	6.46641673803575e-05	0.00155171957110342
ENSMUSG00000023393	Slc17a9	54.0179685895778	1.75978852180924	0.440590986864817	3.99415461113185	6.49254885685119e-05	0.00155622195471199
ENSMUSG00000061887	Ssbp3	3687.4220754686	1.0195206551976	0.255305604815503	3.99333440381915	6.51505838708722e-05	0.00155984680226894
ENSMUSG00000067736	Gm10222	5693.7393279248	-1.19606594693735	0.300366568681386	-3.98202087598528	6.833177622397e-05	0.00163381573318107
ENSMUSG00000037926	Ssh2	1828.22341506854	1.2325666531469	0.309549976823897	3.98180179431286	6.83948055184008e-05	0.00163381573318107
ENSMUSG00000059486	Kbtbd2	2551.3914118625	0.713138233682987	0.179382463889473	3.9755181092974	7.02261994940857e-05	0.00167566853640295
ENSMUSG00000027942	4933434E20Rik	2382.39450586185	0.738972264342189	0.186110670869596	3.97060663361947	7.16898606316396e-05	0.00170866228776335
ENSMUSG00000103735	Gm38317	152.499343843743	2.24264951457569	0.564936954782348	3.96973413686437	7.19528719023397e-05	0.00171299751517667
ENSMUSG00000018770	Atp5g3	11381.8600151569	-0.651979102767344	0.16425515943334	-3.9693066873308	7.20820580176508e-05	0.00171414056211569
ENSMUSG00000022893	Adamts1	4653.07339261656	1.05855658154764	0.266750180641578	3.96834438500336	7.2373693623631e-05	0.00171913980680564
ENSMUSG00000024981	Acsl5	1053.2392520129	1.05819544612726	0.266743351752901	3.96709210997516	7.27548798514142e-05	0.00172625258182283
ENSMUSG00000022982	Sod1	9078.56339248892	0.775961624293605	0.195772088713417	3.96359679969244	7.38289069740156e-05	0.00174976995350201
ENSMUSG00000062310	Glrp1	44.4286183338435	3.24436299779597	0.818693785085011	3.96285284791686	7.40594332792553e-05	0.00175326575398883
ENSMUSG00000082093	Gm15928	27.4300342709615	2.68888166083376	0.678651746970558	3.9620934784839	7.42954389634812e-05	0.00175491810357028
ENSMUSG00000022463	Srebf2	10075.1882539493	-0.76607054898968	0.193342877884754	-3.96223826484218	7.4250385763803e-05	0.00175491810357028
ENSMUSG00000021876	Rnase4	5601.69361996173	0.846515406209288	0.213723074793312	3.96080492023587	7.46975403646148e-05	0.00176244464791013
ENSMUSG00000011382	Dhdh	534.245736913394	0.996518042895291	0.251786740580642	3.95778602398694	7.56476769465525e-05	0.00178287052910753
ENSMUSG00000068079	Tcf15	82.1803459780336	2.04771250822201	0.517470536167	3.95715768358483	7.58468660200977e-05	0.00178557220707514
ENSMUSG00000041552	Ptchd1	42.9789554419073	2.67887824399293	0.677471142413781	3.95423225622316	7.67807980454217e-05	0.0018055457820993
ENSMUSG00000000958	Slc7a7	759.946533759044	0.848235239273379	0.214556355199484	3.95343796031924	7.70362448907142e-05	0.00180953769005252
ENSMUSG00000024381	Bin1	2836.38994284212	0.999549281949147	0.252913186103137	3.95214380614198	7.74541689248102e-05	0.00181733298353913
ENSMUSG00000001098	Kctd10	2391.38469961428	0.645960291237896	0.163505547187434	3.9506934311984	7.79250888366525e-05	0.00182635305323373
ENSMUSG00000029878	Dbpht2	2413.70634678349	1.03014786512425	0.260998445522728	3.94695019374951	7.91530147022887e-05	0.00185307562247032
ENSMUSG00000038543	BC028528	800.123031496659	0.828370435757191	0.209921969973222	3.94608737648021	7.94386346427401e-05	0.00185637688748141
ENSMUSG00000053293	Pom121	627.724786418245	0.817903544108864	0.207274439505856	3.94599327374254	7.94698444988962e-05	0.00185637688748141
ENSMUSG00000046167	Gldn	44.4170205158146	1.88697156260334	0.478262428599857	3.94547313308212	7.96425621367795e-05	0.00185835578413522
ENSMUSG00000050397	Foxl2	43.2608619305469	2.22166522776473	0.563456941096318	3.94291926449967	8.04957592769218e-05	0.00187619089255051
ENSMUSG00000002221	Paxip1	1404.98512756665	0.863551455228735	0.219100282083818	3.94135254877664	8.10234363388062e-05	0.00188640783370074
ENSMUSG00000022765	Snap29	486.137339866082	-0.976355838726476	0.247950641518196	-3.93770241023887	8.22655304176485e-05	0.00191321718703688
ENSMUSG00000086109	Gm13391	16.9209834749632	5.06177666062234	1.28770237287597	3.93085915444676	8.46428488698631e-05	0.00196633997754114
ENSMUSG00000015133	Lrrk1	420.075388089391	1.14458397977363	0.291391057549212	3.92799967644968	8.56553262409904e-05	0.00198767420245164
ENSMUSG00000038352	Arl5c	528.321237493264	1.03760350876471	0.264322257215712	3.92552454603899	8.65409441757393e-05	0.0020060209859046
ENSMUSG00000025049	Taf5	226.638387388218	1.27423330497798	0.324858749636215	3.92242261107295	8.76630548869356e-05	0.00202980343206954
ENSMUSG00000034255	Arhgap27	833.159997588214	1.33336640092973	0.340178690799827	3.91960589240531	8.86938855141512e-05	0.00205142254151405
ENSMUSG00000026113	Inpp4a	1672.97304202707	0.724365161198543	0.185011215320311	3.91525000224687	9.03105796306637e-05	0.00208653009853471
ENSMUSG00000027253	Lrp4	2378.31543244896	0.91554498959425	0.233901880157472	3.91422672181118	9.06943886904716e-05	0.00209310754751551
ENSMUSG00000032508	Myd88	1114.64312475546	0.86033996760564	0.219853921266105	3.91323458163071	9.10679884694262e-05	0.00209943527566471
ENSMUSG00000039686	Zer1	1991.49026813986	-0.986203630845575	0.252145342480081	-3.91125063483369	9.18194264145687e-05	0.00211214687102009
ENSMUSG00000040987	Mill2	267.024598881253	0.87231338221238	0.223021273668862	3.91134606964704	9.17831459306596e-05	0.00211214687102009
ENSMUSG00000020122	Egfr	2758.32868405295	-1.0464621907128	0.267735713818651	-3.90856406785391	9.28463264994336e-05	0.00213344491478622
ENSMUSG00000028037	Ifi44	391.741937567792	1.46387789846736	0.374598307043185	3.90786042260088	9.31170714053907e-05	0.00213734043137787
ENSMUSG00000045318	Adra2c	59.3100979700152	2.57012366412623	0.658191299754613	3.90482776828624	9.42925149277002e-05	0.00216197072500352
ENSMUSG00000021379	Id4	19217.5201978123	1.37821463633753	0.353055074112569	3.90368171255372	9.47403583623417e-05	0.00216988302335962
ENSMUSG00000032870	Smap2	1636.43266301517	0.917593253224918	0.235089273824609	3.90316937177449	9.49412144336685e-05	0.00217212743791525
ENSMUSG00000031389	Arhgap4	365.230671353347	1.77232794769976	0.454847413223258	3.89653298265506	9.75795240266584e-05	0.00222852295252882
ENSMUSG00000039497	Dse	485.592750605546	0.887652838803662	0.227811284271484	3.89643929027607	9.76172624468037e-05	0.00222852295252882
ENSMUSG00000036553	Sh3tc1	422.764430519066	1.37741664411493	0.353755621647797	3.89369542086401	9.87285981611238e-05	0.00225145983517111
ENSMUSG00000104671	Gm43062	118.039516008825	1.64934431380873	0.423706091137931	3.89266132421924	9.91505238283487e-05	0.00225864251530015
ENSMUSG00000026222	Sp100	936.25000994115	1.00489483597293	0.258229104768688	3.89148557391732	9.963231398153e-05	0.00226717195511635
ENSMUSG00000111147	Gm33699	105.109690047645	2.046444206227	0.527074573563158	3.88264642020677	0.000103325760222728	0.00234868684458917
ENSMUSG00000020092	Pald1	2174.33968829167	0.956288853724388	0.246375767475969	3.88142414946576	0.000103846542206365	0.00235798648577614
ENSMUSG00000030681	Mvp	704.98300785834	0.795505621345949	0.205090507470067	3.87880273523656	0.000104971833288924	0.00238097766225801
ENSMUSG00000028976	Slc2a5	523.805984874398	1.77896883340938	0.458936637754202	3.87628419059052	0.000106063796509197	0.00240316436790206
ENSMUSG00000031660	Brd7	2109.64220024749	0.677849386138867	0.174969334894141	3.87410391968955	0.000107017742097706	0.00242217969976126
ENSMUSG00000020227	Irak3	119.731535622338	1.53536764805916	0.396377907491175	3.87349450875576	0.000107285825135573	0.00242564750469797
ENSMUSG00000056917	Sipa1	2128.58244309582	1.26880230559627	0.327698423142409	3.87185966117661	0.000108008136600819	0.00243936665304758
ENSMUSG00000000215	Ins2	49.0700563504053	-2.24400869086468	0.579990897343753	-3.86904122313265	0.00010926416928154	0.00246509771657936
ENSMUSG00000005575	Ube2m	743.053504032938	1.98927742077578	0.514217035505031	3.86855604428203	0.000109481774003816	0.0024673709942781
ENSMUSG00000041707	Tmem273	118.10171787359	1.50689512377166	0.389787160864382	3.86594345598764	0.000110660576387464	0.00249127866905552
ENSMUSG00000090894	Olfr110	22.4341353553503	4.37823762872114	1.13304215526558	3.86414363170354	0.00011147961344403	0.00250704472534354
ENSMUSG00000033429	Mcee	2642.51771004924	-0.514959787749841	0.133335185541627	-3.86214475689968	0.000112395932313198	0.00252496266240192
ENSMUSG00000037686	Aspg	223.490678809546	1.51442915404057	0.392504555839162	3.85837344181336	0.000114144148204929	0.00256151113458394
ENSMUSG00000024298	Zfp871	1993.10375216569	-0.709802283795569	0.18418864650878	-3.85367012163659	0.000116360346833811	0.00260847287058344
ENSMUSG00000107476	Zfp862-ps	2471.10574827457	0.558061343203645	0.144935849749711	3.85040239642131	0.000117923918138605	0.00264072044467967
ENSMUSG00000056216	Cebpg	2523.87402285845	0.551246120599108	0.143234337813139	3.84856123898345	0.000118813596887137	0.00265782492104414
ENSMUSG00000041120	Nbl1	2761.21378240782	0.886899909930329	0.230639177409019	3.84540007423581	0.000120355905104182	0.00268947687628044
ENSMUSG00000046404	Yod1	1827.01192074436	0.695254165537811	0.180902186915044	3.84326014734315	0.000121410652413679	0.00271017837951339
ENSMUSG00000091586	Cyp4f17	1852.95642227729	0.684014516908754	0.178005551503682	3.8426583391957	0.000121708843635289	0.0027139658405981
ENSMUSG00000015053	Gata2	1119.52020746919	0.950702867862955	0.247508092514311	3.84109811604639	0.000122485140728131	0.00272839527083961
ENSMUSG00000068696	Gpr88	110.76373528163	2.99853464211699	0.781797314164188	3.83543737972891	0.000125341039454962	0.00278906926256106
ENSMUSG00000046841	Ckap4	1056.18606834727	1.22461485520451	0.319457985300129	3.8334144443251	0.00012637676775645	0.00280915600496101
ENSMUSG00000068036	Afdn	1103.80381751938	0.576609088788483	0.150483818049751	3.83170161590301	0.000127260024926147	0.00282581487525283
ENSMUSG00000020889	Nr1d1	4721.33502457091	-0.837250808387471	0.218814064399546	-3.82631167098421	0.000130077580499047	0.00288534481869577
ENSMUSG00000031207	Msn	11731.4345568459	0.815890079140812	0.213255020257505	3.82588920136851	0.000130300890128789	0.00288634293736639
ENSMUSG00000031540	Kat6a	1137.37917587692	-0.835780604218651	0.218464205648859	-3.82570957899627	0.000130395944606125	0.00288634293736639
ENSMUSG00000054203	Ifi205	41.0095923573626	1.80188801306745	0.471302017370872	3.82321302828103	0.000131723879997623	0.00291268395173801
ENSMUSG00000022383	Ppara	403.912274405672	-0.821458975564564	0.214933804448009	-3.82191613680419	0.000132418726106373	0.00292498560584548
ENSMUSG00000006411	Nectin4	126.652895160473	2.18569235958975	0.571950353716261	3.82147217042208	0.000132657386066961	0.00292719542484432
ENSMUSG00000037211	Spry1	549.508941910357	1.24153510826641	0.324906157833781	3.82121138160012	0.000132797765423681	0.00292723425099361
ENSMUSG00000042228	Lyn	2224.29807261148	1.14247158176568	0.299207011655567	3.81833158068113	0.000134357261443668	0.00295852167873404
ENSMUSG00000032725	Folr2	43.6924914013389	2.04343337257328	0.535331787182126	3.81713438562929	0.000135010641394651	0.00296672186714968
ENSMUSG00000024601	Isoc1	2716.6095169251	0.91796611852864	0.240480115341606	3.81722254758842	0.000134962424292464	0.00296672186714968
ENSMUSG00000030539	Sema4b	2344.25180980339	-1.08734858664462	0.284942354761028	-3.81603004424014	0.000135615998852138	0.00297692624507339
ENSMUSG00000049305	Ccdc71	1142.17741396705	-0.574258642247635	0.150862555893196	-3.80650214261374	0.000140946072081066	0.00309071464603932
ENSMUSG00000025225	Nfkb2	891.747291405205	0.685365561924886	0.180109323891475	3.80527530233722	0.000141646553297105	0.00310285297300307
ENSMUSG00000040511	Pvr	625.905954664694	0.783625230454396	0.206050397171434	3.80307556409328	0.000142910740833866	0.00312730167273445
ENSMUSG00000103047	Gm37310	109.062860446376	-1.14031169752129	0.299994325860912	-3.80111088517716	0.000144048816104663	0.00314243682818406
ENSMUSG00000022667	Cd200r1	165.84497590137	1.60863477473328	0.42315109408517	3.80156118516264	0.000143787220397664	0.00314243682818406
ENSMUSG00000071533	Pcnp	10708.4632725798	0.558875484307459	0.147026416738251	3.8011909472188	0.000144002272405385	0.00314243682818406
ENSMUSG00000032307	Ube2q2	1565.5958989756	0.622380021204479	0.163863744511897	3.79815573639167	0.000145776723654226	0.00317684940496004
ENSMUSG00000016496	Cd274	616.455237706728	1.24744862035335	0.328644710357175	3.79573618877849	0.000147205971699683	0.00320468917977547
ENSMUSG00002075680	NA	489.292648646727	0.826977320413293	0.218062541291393	3.79238596191639	0.000149206774564715	0.00324490160502892
ENSMUSG00000022912	Pros1	6834.02419106071	1.04381142241159	0.275362260491904	3.79068438989037	0.000150232754909959	0.0032638529685531
ENSMUSG00000052760	A630001G21Rik	144.114519863877	1.76980847310198	0.46713280328327	3.78866236895115	0.000151460588757767	0.00328684171372231
ENSMUSG00000033355	Rtp4	2018.86760034193	1.09458684424167	0.288928871212708	3.78843014077274	0.000151602208133993	0.00328684171372231
ENSMUSG00000000420	Galnt1	3305.74109964208	1.22522016537734	0.323532015376734	3.78701367143109	0.000152468714190234	0.00330223778210787
ENSMUSG00000109404	Gm19963	22.3055571128963	-5.43845164812151	1.4384052154114	-3.78088982843827	0.000156268820921013	0.00338107447888221
ENSMUSG00000016087	Fli1	1498.36625796081	1.04936130702426	0.277765323674776	3.77787008522672	0.000158175349981283	0.00341882176617683
ENSMUSG00000062585	Cnr2	109.424890885887	2.36623021604677	0.626534689936721	3.77669465721963	0.000158923363653197	0.00343135615170395
ENSMUSG00000089857	Zfp882	428.371574233215	-0.819113047677628	0.216900345922028	-3.77644878432828	0.000159080251575421	0.00343135615170395
ENSMUSG00000025321	Itgb8	5334.44795898761	-0.787309057286855	0.208516676467202	-3.77576062800279	0.000159520129322788	0.00343668848547935
ENSMUSG00000110277	Gm45871	523.450181947464	-0.670124888617986	0.177490517421828	-3.77555318645758	0.000159652952798941	0.00343668848547935
ENSMUSG00000049721	Gal3st1	458.524102167461	1.02064883872006	0.270619553861814	3.77152657357952	0.000162251874953568	0.00348907621526934
ENSMUSG00000051906	Cd209f	178.906800184824	1.80673164236366	0.479133066245598	3.7708348048714	0.000162702355078148	0.00349520410191786
ENSMUSG00000074030	Exoc8	652.600208480439	0.776888584266955	0.206146144048208	3.76863020093782	0.000164145858225922	0.00352263017089106
ENSMUSG00000047230	Cldn2	735.513517182061	-1.78660378590592	0.474612702466111	-3.76434043299439	0.000166989259179611	0.00357350170120338
ENSMUSG00000025350	Rdh5	1378.46348547528	-0.832058173930623	0.221039963211569	-3.76428842025375	0.000167024017572938	0.00357350170120338
ENSMUSG00000022257	Laptm4b	10688.4397457307	-0.550670492968359	0.146277941845951	-3.76454909071858	0.000166849888520842	0.00357350170120338
ENSMUSG00000094410	Gm38394	75.5846649194933	-1.24683621749234	0.331395600974952	-3.7623801095253	0.000168303994362078	0.00359724235723077
ENSMUSG00000031983	2310022B05Rik	2766.72311372514	-0.825285326491596	0.219650849030553	-3.75725989739653	0.000171784059168444	0.0036679109984429
ENSMUSG00000078920	Ifi47	360.840083773781	0.92504103601154	0.246264670518862	3.75628803783566	0.00017245220097071	0.00367845770494796
ENSMUSG00000064368	mt-Nd6	9879.48246201669	-0.976748756493948	0.260085899977178	-3.75548523230077	0.000173005962743878	0.00368654582771189
ENSMUSG00000057346	Apol9a	26.2132702654503	2.78128942004498	0.741511355904503	3.75083860536746	0.000176244122106001	0.00375176121624235
ENSMUSG00000020077	Srgn	2399.1933735768	0.898496571056263	0.239598023857812	3.75001661778926	0.000176822852045249	0.00376029019802571
ENSMUSG00000039168	Dap	918.471081817679	0.908169875506341	0.242340184945854	3.74750013378611	0.000178605741577743	0.00379438374738149
ENSMUSG00002074878	NA	483.292309958458	0.844438255777874	0.225408523725692	3.74625698185887	0.000179492719962192	0.00380939474114736
ENSMUSG00000041837	Pdcd7	374.657991957298	1.23722740317292	0.330418504840485	3.7444252820229	0.000180807172237362	0.00383343881138191
ENSMUSG00000031903	Pla2g15	2353.85787001686	1.25560762585135	0.33578434931856	3.73932742368569	0.000184513268871601	0.00390809097167663
ENSMUSG00000017057	Il13ra1	1724.1795644605	1.21120786320536	0.324088189331615	3.73727862685555	0.000186022747255439	0.00393611458295901
ENSMUSG00000072845	Tmprss11a	30.8003901818957	-2.45639106307787	0.657355424951293	-3.73677765458447	0.000186393607447975	0.0039400138223012
ENSMUSG00000040435	Ppp1r15a	9550.52213669479	1.38878223918433	0.371706935472283	3.73622901983192	0.000186800548532139	0.00394466718335318
ENSMUSG00000037257	Aagab	2279.2154144162	0.518774923161287	0.138915893063225	3.7344533567889	0.000188123351082323	0.00396863217263278
ENSMUSG00000024544	Ldlrad4	429.614769554155	0.883167427981257	0.23661999004414	3.73242948669091	0.000189641793794635	0.00399667241473184
ENSMUSG00000020682	Mmp28	164.979005232803	-1.47106797668524	0.394895822780197	-3.72520521065135	0.000195156396461185	0.00410879125031988
ENSMUSG00000026974	Zmynd19	194.164934953867	1.5431566927464	0.414833714201997	3.71994040001045	0.00019926979593657	0.00419121541911608
ENSMUSG00000042302	Ehbp1	472.701931196878	-0.810522076460677	0.218015122535307	-3.71773327939402	0.000201018336695103	0.00422378528954277
ENSMUSG00000027806	Tsc22d2	1146.58285179616	0.851339100516254	0.229020243416379	3.71730938635169	0.000201355802017605	0.00422667044851467
ENSMUSG00000021701	Plk2	2190.15117337919	1.0039373245743	0.270326630406927	3.71379365422879	0.000204175294111535	0.00428159849627932
ENSMUSG00000035208	Slfn8	325.329340398009	1.54653676682726	0.41736053688328	3.70551748465805	0.00021095957548742	0.00441947753528557
ENSMUSG00000010154	Spire2	435.477948267779	1.19316881707824	0.322485091804029	3.69991930604754	0.000215668031587695	0.00451363907139481
ENSMUSG00000069830	Nlrp1a	52.3721200103982	1.93554802849682	0.523289112065502	3.69881196430195	0.000216610996545343	0.00452888555846336
ENSMUSG00000033152	Podxl2	493.756777987201	0.95576583934704	0.258441623696059	3.69818849486517	0.000217143618504522	0.0045310492015415
ENSMUSG00000056418	BC043934	52.1231900386209	1.71471546577495	0.463638718923518	3.69838711865177	0.000216973803419105	0.0045310492015415
ENSMUSG00000022357	Klhl38	16.346389333994	3.93083516463316	1.06384985658313	3.69491534948192	0.000219960056421584	0.00458528777043888
ENSMUSG00000094006	Igkv4-59	15.7821926385318	-5.53453498256226	1.49850745903937	-3.69336498739233	0.000221306030416434	0.00460879629615762
ENSMUSG00000058569	Tmed9	5041.44025105469	-0.57711905481172	0.156323253879483	-3.69183112869853	0.000222645282803773	0.00463211865711062
ENSMUSG00000033717	Adra2a	549.55216043849	0.686285170718091	0.185920828186978	3.69127642884584	0.000223131476258133	0.00463766474817224
ENSMUSG00002075017	NA	20.4563804170787	-2.30235140165231	0.62385082275639	-3.69054799267512	0.00022377146317647	0.00464639330176746
ENSMUSG00000026739	Bmi1	1112.65316244679	0.649229979687097	0.175950445989926	3.68984560416669	0.000224390196685787	0.00465009596017053
ENSMUSG00000038342	Mlxip	932.761166562025	0.709799425678611	0.192365164586637	3.68985427898997	0.000224382545255585	0.00465009596017053
ENSMUSG00000005583	Mef2c	2335.23329356767	1.19294295217004	0.323594312625821	3.68653868632565	0.000227324897786402	0.00470629398681906
ENSMUSG00000040907	Atp1a3	845.693765323452	0.992569918071603	0.269346081523867	3.68510992421343	0.000228603954681588	0.00472813879628902
ENSMUSG00000119232	mmu-mir-692-2	496.836079944002	0.827498331078687	0.224690655672965	3.68283375470275	0.000230655588323308	0.00476590416695038
ENSMUSG00000047867	Gimap6	1344.46326000563	0.704212692502624	0.191304491592084	3.68110903534982	0.000232221664356834	0.00479357271380573
ENSMUSG00000096755	Ftl1-ps2	226.611541014783	0.843878717653221	0.229349888106922	3.67943810489155	0.000233748411225473	0.00482037617172688
ENSMUSG00000102687	Gm37219	54.7262061679485	1.47454403288617	0.400802881059566	3.67897563258042	0.00023417263841408	0.00482441327355135
ENSMUSG00000056413	Adap1	397.892777455839	1.57596664868537	0.42853023639307	3.67760898729166	0.000235430492025408	0.00484560009756387
ENSMUSG00000055805	Fmnl1	142.472129027235	1.58948832913306	0.432302104481075	3.67679988752553	0.000236178168422692	0.00485625548450047
ENSMUSG00000038388	Mpp6	1667.25737239645	1.04416949844907	0.284054230808541	3.67595122761209	0.000236964795446594	0.00486769025821568
ENSMUSG00000025888	Casp1	234.387968536728	1.44951275507837	0.394531176731693	3.67401321002353	0.000238770379867259	0.00490001371395229
ENSMUSG00000063286	Gvin-ps7	299.669794036314	1.11744094518305	0.304581130733244	3.66877929204919	0.000243711356874347	0.0049917097217416
ENSMUSG00000034330	Plcg2	752.00203697222	1.61006220982322	0.43884387693226	3.66887244976133	0.00024362258088869	0.0049917097217416
ENSMUSG00000008153	Clstn3	364.359396909083	0.848501449008807	0.231333371234751	3.66787309794475	0.000244576512446117	0.00500457578810528
ENSMUSG00000031239	Itm2a	33814.7599993566	0.761413007030874	0.207734281467874	3.66532187971405	0.000247027692862565	0.00504983909988265
ENSMUSG00000030162	Olr1	132.922843936764	5.02039884550305	1.37240318244716	3.65810784302544	0.000254084139654634	0.00518906651555793
ENSMUSG00000024811	Tnks2	3585.73788697931	0.855110301141226	0.233953043342243	3.65505098341599	0.000257130874143848	0.00524621513941608
ENSMUSG00000039633	Lonrf1	249.511539346275	1.45617945805204	0.398736655215847	3.65198292909332	0.000260223186925944	0.00530418246941618
ENSMUSG00000026018	Ica1l	197.776053550973	1.10618696854546	0.30294561717284	3.65143743906468	0.00026077662782563	0.0053103375600712
ENSMUSG00000072844	G530011O06Rik	944.24607912707	1.01715387861195	0.278647821639157	3.65032058254933	0.000261913207932951	0.00532834413479781
ENSMUSG00000036894	Rap2b	712.823247799502	0.996314391409098	0.273134565250135	3.6477052638749	0.000264592910305592	0.00537767900570084
ENSMUSG00000096856	Gm10778	342.17458303682	-0.911571308882923	0.249942415677867	-3.64712530448526	0.000265190618732344	0.00538464451516433
ENSMUSG00000087263	Gm15726	65.9332562652652	1.29912054575011	0.356248356822224	3.64667098351951	0.000265659727622666	0.00538898796177507
ENSMUSG00000066406	Akap13	1877.59430806915	0.786595750699258	0.215808411594791	3.64487994182635	0.000267516655807962	0.00542144838838458
ENSMUSG00000032035	Ets1	2661.69567661355	1.01517544129517	0.278901225513689	3.63991029234592	0.000272733041499697	0.00552186350656674
ENSMUSG00000049988	Lrrc25	92.2780024388852	1.90022875559675	0.52217893557178	3.63903755235936	0.000273658895700502	0.0055353016288386
ENSMUSG00000059422	Gm8116	574.675161039119	0.971902694398006	0.26740758508008	3.63453674699225	0.000278480565073671	0.0056274393231203
ENSMUSG00000045103	Dmd	6437.02412139208	-0.694837365936919	0.191241028501676	-3.63330699160525	0.000279811771870143	0.00564353886015454
ENSMUSG00000050382	Kif7	187.334218995624	1.17280486318544	0.32278356099875	3.63340951923503	0.000279700558551497	0.00564353886015454
ENSMUSG00000096001	2610528A11Rik	35.0962717948899	1.69670425497097	0.467266406118996	3.63112826591449	0.000282184888314936	0.00568597164746805
ENSMUSG00000024308	Tapbp	7986.02612121432	0.601148836688987	0.165603211403225	3.63005542945214	0.000283360362900566	0.00570421428348069
ENSMUSG00000022010	Tsc22d1	23336.3982394458	0.550187518662331	0.151614533479236	3.62885737954456	0.000284678451842331	0.00572529035005191
ENSMUSG00000025232	Hexa	11121.7835157454	0.954568657652741	0.263281346564365	3.62566004052009	0.00028822432749093	0.00579108765330729
ENSMUSG00000092118	Fancf	109.497791607586	1.85104792074709	0.510665710154957	3.62477425826262	0.000289213962101251	0.00580544794457425
ENSMUSG00000028163	Nfkb1	1216.86832629064	0.765634100652824	0.211402202694878	3.62169405471088	0.000292680136570411	0.00586944581572401
ENSMUSG00000040723	Rcsd1	1192.17280989876	0.687532780698113	0.189924350243877	3.62003492345911	0.000294563255889788	0.00589601163471531
ENSMUSG00000022974	Paxbp1	748.440105747598	0.754408851658911	0.20838998188049	3.62017811437576	0.000294400287353401	0.00589601163471531
ENSMUSG00000085028	Slc2a4rg-ps	243.415494196678	0.916455543534652	0.253400765898625	3.6166249943431	0.000298469223121114	0.00596288986248681
ENSMUSG00000063849	Ppcdc	2008.98792204998	0.613899098412444	0.169738632786914	3.61673172649576	0.000298346232856767	0.00596288986248681
ENSMUSG00000059248	Septin9	1984.46892681544	-0.784265763832236	0.21693204113849	-3.61526015113442	0.000300046159675754	0.00598872850082505
ENSMUSG00000020954	Strn3	2802.79645678503	0.83746503022931	0.231666961747156	3.61495236054991	0.000300402856783783	0.00599018614419561
ENSMUSG00000047037	Nipa1	1570.1390110643	1.14379850355082	0.316484465050766	3.61407471727671	0.000301422135452289	0.00600484078711887
ENSMUSG00000068859	Sp9	66.6783855672479	2.50401356390367	0.692978019046673	3.61340979811803	0.00030219651572653	0.00601459361224989
ENSMUSG00000033545	Znrf1	1179.20517266595	1.06228916978481	0.294037919946632	3.6127624966794	0.000302952167362185	0.006023955666843
ENSMUSG00000061689	Dlgap4	2319.07045987366	0.526883874430975	0.145948577006458	3.6100651697869	0.000306120083120937	0.00608122087983521
ENSMUSG00000022221	Ripk3	60.1438875699985	2.15380539466834	0.596767687780725	3.60911865499616	0.000307239064520355	0.00609771365176347
ENSMUSG00000064141	Zfp69	334.420722493523	1.17558972483346	0.32598047492516	3.60631944322236	0.000310570780061215	0.00615804991788985
ENSMUSG00000002668	Dennd1c	216.799336511003	1.88682484686165	0.523833574932364	3.60195477562749	0.000315833317565173	0.00625652173266769
ENSMUSG00000040105	Plpp6	1059.39665131674	1.51449398550065	0.420575640914532	3.60100262156748	0.000316992380125514	0.0062735970863266
ENSMUSG00000030638	Sh3gl3	590.82932876172	1.57105354726143	0.436789010447308	3.59682480484695	0.000322125283481778	0.00636921311918044
ENSMUSG00000028354	Fmn2	1190.81199528753	-0.717799936110123	0.199581828534022	-3.59651948968771	0.000322503430575715	0.00637072492373
ENSMUSG00000017314	Mpp2	1132.77456821623	-0.705751282595417	0.196294761010987	-3.59536484295633	0.000323937274639659	0.00639306862482774
ENSMUSG00000022094	Slc39a14	592.567562968546	-0.906023417477098	0.252135353144206	-3.59340094984184	0.000326389756276698	0.00643545516647528
ENSMUSG00000027895	Kcnc4	623.604644068517	-1.1575830877173	0.322222520452371	-3.59249591273807	0.000327525793151912	0.00645183038618371
ENSMUSG00000030315	Vgll4	1915.20187566589	-0.540450758837462	0.1506138002602	-3.58832164053879	0.000332813554588275	0.00654988241588126
ENSMUSG00000113856	Gm10790	222.127473736648	1.78049604264607	0.496250318211608	3.58789904470519	0.000333353307975782	0.0065543964660378
ENSMUSG00000004709	Cd244a	51.4392939820787	1.53179516289035	0.426972240378339	3.58757553309092	0.000333767061136653	0.00655642700467228
ENSMUSG00000019254	Ppp1r12c	1477.35903573435	0.915816653327419	0.255339848182576	3.58665778117241	0.000334943430895361	0.00657342047417968
ENSMUSG00000015468	Notch4	741.251979447063	1.32375652723666	0.369106231645472	3.58638357671548	0.000335295656782487	0.00657422319802765
ENSMUSG00000024726	Carnmt1	1396.28689837501	0.825036955428854	0.230132101768787	3.58505809962039	0.000337003173829632	0.00660157330404483
ENSMUSG00000078453	Abracl	261.773152102316	0.965005379958743	0.269287003672591	3.58355719658878	0.000338946500587848	0.00663348772281148
ENSMUSG00000028173	Wls	13379.818284198	-0.754668200234824	0.2106903336497	-3.58188336010496	0.000341126100424931	0.00666996283580858
ENSMUSG00000031851	Ntpcr	1379.34324813449	0.749611611630006	0.209522148596229	3.57772014391941	0.000346604264730585	0.00677080689945954
ENSMUSG00000081179	Gm13136	93.5868527265355	1.2760816218615	0.35685942373721	3.57586639718725	0.000349069899818471	0.00681014613115396
ENSMUSG00000004508	Gab2	589.859498115119	1.05363243543865	0.294662876167337	3.57572168283697	0.000349263070513792	0.00681014613115396
ENSMUSG00000042195	Slc35f2	742.74507054497	0.809970771013169	0.226627512775334	3.57401782817132	0.000351544977752499	0.00684831669298849
ENSMUSG00000070526	Peg12	126.750641009755	1.01783652551844	0.284933627877079	3.57218813764422	0.000354010934700048	0.00688365461147415
ENSMUSG00000118667	Ahnak2	50.550511067511	3.07645668382171	0.861193998392894	3.57231551725024	0.000353838736863743	0.00688365461147415
ENSMUSG00000040323	Gm15429	899.476702457579	-0.643522310443717	0.180284744409415	-3.56947734292105	0.000357694150180027	0.0069488752247945
ENSMUSG00000046658	Zfp316	255.27047639362	1.26820490211474	0.355477633010241	3.56760815406411	0.000360254698776754	0.00698576535727155
ENSMUSG00000110424	1700012D14Rik	197.264111116328	-0.811134276821399	0.227359717381769	-3.56762528631838	0.000360231152156484	0.00698576535727155
ENSMUSG00000034731	Dgkh	254.451963389513	0.920835167438136	0.258155306251409	3.56698136795749	0.000361117145612225	0.00699606492100308
ENSMUSG00000059923	Grb2	2331.40433712264	0.888101112529134	0.249106673532179	3.56514379938686	0.000363656748354814	0.00703880802475582
ENSMUSG00000024395	Lims2	1946.0431156111	0.689033087551321	0.193287916372691	3.56480167245815	0.000364131423414132	0.00704154145442879
ENSMUSG00000044042	Fmn1	107.56246323852	1.37881466093991	0.387011281288836	3.56272472561559	0.000367025485007559	0.00708827509020154
ENSMUSG00000041313	Slc7a1	1846.85569877811	0.641455826037898	0.180053425176919	3.56258607914628	0.000367219441619571	0.00708827509020154
ENSMUSG00000023031	Cela1	132.063288910435	1.86495931150301	0.523529335975872	3.56228234665528	0.000367644676876232	0.00709000241241589
ENSMUSG00000039620	Trmt9b	814.688156352655	-0.688499385192632	0.193313554154437	-3.56156808664639	0.000368646478823238	0.007102835486597
ENSMUSG00000039936	Pik3cd	611.027530135678	1.26012741663351	0.353896537455063	3.56072264988895	0.000369835563931475	0.00711925032227982
ENSMUSG00000029669	Tspan12	8528.48285237996	0.817890217154453	0.229783504711376	3.55939482332198	0.000371710358566194	0.00714882298892743
ENSMUSG00000037465	Klf10	1489.44876310697	0.806895771211139	0.226817391857626	3.55746869586452	0.000374445707267822	0.00719487716139637
ENSMUSG00000113836	Gm3325	244.038385724707	-1.19855899085826	0.337383077192602	-3.55251662540868	0.000381564905934856	0.00732500556238759
ENSMUSG00000069892	9930111J21Rik2	486.265469256976	1.36318066976248	0.383885161023165	3.55101162579248	0.000383753465213578	0.00736032872381029
ENSMUSG00000008496	Pou2f2	117.623335200166	1.37148293487002	0.386286926199661	3.55042545281777	0.000384609043795907	0.00736336280855681
ENSMUSG00000021262	Evl	398.537138713529	1.20676620956689	0.339880323819474	3.55056213906591	0.000384409377195471	0.00736336280855681
ENSMUSG00000003452	Bicd1	1242.93842212892	-0.767396060999736	0.216207782252776	-3.54934523172041	0.000386190406994137	0.0073802559497694
ENSMUSG00000103165	Gm37560	18.0783981022782	4.10942924239878	1.15775383043273	3.549484471032	0.000385986230423664	0.0073802559497694
ENSMUSG00000067787	Blcap	5193.48846914922	-0.468912495134555	0.132171999031859	-3.54774459468928	0.000388544796257696	0.00741853568044644
ENSMUSG00000044221	Grsf1	2723.2383257924	0.742153054964154	0.209372544573636	3.54465317539827	0.000393130004727815	0.00749930109289726
ENSMUSG00000073236	2500004C02Rik	560.607318826336	0.699912212271375	0.197732067586162	3.53970006390788	0.000400582016932526	0.00763455816928172
ENSMUSG00000036533	Cdc42ep3	795.716182607856	0.613194402608686	0.173334622036588	3.53763371335734	0.000403729705307237	0.00768761062846972
ENSMUSG00000094076	Gm4767	322.205180055277	-0.88904533275149	0.251740966643123	-3.53158782460636	0.000413072666842321	0.00785842838352188
ENSMUSG00000025104	Hdgfl3	1222.39882536465	0.797141088858195	0.225807688465527	3.5301769141483	0.000415281876731122	0.00789334598643664
ENSMUSG00000109713	Pvrig	14.6763496327263	2.676924458848	0.758603230225895	3.52875436353055	0.00041752048085929	0.00792875898768491
ENSMUSG00000101523	Csnk2a1-ps3	2098.95179227438	0.639292430930342	0.181194869763012	3.52820381596059	0.000418389873707387	0.0079381302453539
ENSMUSG00000025202	Scd3	429.256647732834	-0.894114882700983	0.253753908667982	-3.52355117363282	0.00042580486264685	0.00807156309202292
ENSMUSG00000090125	Pou3f1	102.331874942246	2.30765996414357	0.655031641257206	3.52297479815549	0.000426731935700618	0.00808188187102237
ENSMUSG00000033323	Ctdp1	515.514086650443	1.09427714864626	0.310678578106181	3.52221628963509	0.000427954833478194	0.00809777976573388
ENSMUSG00000056144	Trim34a	431.790231783065	0.878367990325257	0.249526879419519	3.52013375219787	0.000431329229305409	0.00815432348723574
ENSMUSG00000026921	Egfl7	2486.64034372468	0.863568573097605	0.245348042439336	3.51976956698617	0.000431921874980514	0.00815822382286539
ENSMUSG00000081251	Gm12164	455.121658742661	0.770103240545907	0.218831148103546	3.51916647707534	0.000432904967083252	0.00816948542439414
ENSMUSG00000026335	Pam	2942.45695935061	0.826956383640475	0.235038545272615	3.51838624035607	0.000434179924481109	0.00818622987970319
ENSMUSG00000097789	Gm2115	1247.69215465992	-1.22046325508803	0.346924348975379	-3.51795213767092	0.000434890793294122	0.00819231836038534
ENSMUSG00000037921	Ddx60	248.506467327592	1.25870890121106	0.357869824663447	3.51722557886737	0.000436083007946861	0.00820293794768349
ENSMUSG00000061808	Ttr	71062.2904859451	-2.83434449130744	0.80586735757838	-3.51713525141979	0.000436231439846975	0.00820293794768349
ENSMUSG00000093661	Eif4e3	705.602168431251	0.774619136896539	0.220310935766941	3.51602672014421	0.000438056895369973	0.00822993546221327
ENSMUSG00000004952	Rasa4	861.864135692829	0.793537388619334	0.226012472153208	3.51103362154906	0.000446367939584569	0.00837423137733153
ENSMUSG00000031596	Slc7a2	4647.27013816536	-0.898281189172762	0.255862143198853	-3.51080147278618	0.000446757910174462	0.00837423137733153
ENSMUSG00000118291	Csf1r-ps	15.9517245538334	3.44571404376769	0.981488940452915	3.5107008359948	0.000446927061715804	0.00837423137733153
ENSMUSG00000057596	Trim30d	177.048621206173	1.53050852709709	0.436092278649394	3.50959785813491	0.000448784882070564	0.00840158719386888
ENSMUSG00000017760	Ctsa	19136.8522118115	1.0396562726188	0.296299987099123	3.5087962129104	0.00045013966762554	0.0084120348329633
ENSMUSG00000047446	Arl4a	5425.99327695574	0.6555836410717	0.186837496670979	3.50884406370624	0.000450058692477317	0.0084120348329633
ENSMUSG00000053560	Ier2	12825.6845717848	1.38366098979598	0.394374256060259	3.50849724223519	0.000450645906444094	0.00841404916567634
ENSMUSG00000026126	Ptpn18	141.635986296922	1.25866252722363	0.358867975322984	3.50731359099631	0.000452655371030494	0.00844410200534536
ENSMUSG00000047821	Trim16	451.055400897089	0.658651122673903	0.187836992404942	3.50650377351641	0.000454034998608945	0.00846236281167263
ENSMUSG00000074415	Mir100hg	1843.75441684177	-0.760910266591533	0.217035537424012	-3.50592476984531	0.000455023810035469	0.00847331375354409
ENSMUSG00000038608	Dock10	1116.28982718217	0.936654527050445	0.267206539286921	3.50535780130997	0.000455994015118488	0.00848389922225295
ENSMUSG00000057967	Fgf18	167.866984380196	1.67352295755904	0.477624608014489	3.50384575978186	0.000458590890443073	0.00852470407877321
ENSMUSG00000103563	8030445P17Rik	25.0580586860524	-2.19271903619799	0.626163123527032	-3.50183355392587	0.000462068184974556	0.0085817887969285
ENSMUSG00000107277	Gm10461	163.130474827606	0.935774413991412	0.267294618799742	3.50091003774564	0.000463672336771057	0.00860401470614624
ENSMUSG00000047810	Ccdc88b	235.48344705138	1.64467344545944	0.469992839712771	3.49935851462026	0.00046637904220728	0.00864664287470687
ENSMUSG00000083773	Gm13394	12760.0179812411	-0.659347854398729	0.188592279848374	-3.49615506493074	0.000472014315846128	0.00873578116364827
ENSMUSG00000041354	Rgl2	2632.25445815282	0.560946860973871	0.160436103882653	3.49638795382467	0.000471602503321776	0.00873578116364827
ENSMUSG00000095419	Gm14328	189.294154638698	-1.0404795196486	0.297786481206228	-3.49404551688842	0.000475759896717729	0.00879739206566399
ENSMUSG00000028005	Gucy1b1	582.632913881905	-1.08856680272528	0.311792942365067	-3.4913131595221	0.000480652515365609	0.00888008676025859
ENSMUSG00000000805	Car4	6348.85308019466	0.814186291399761	0.233369459648668	3.4888296550264	0.000485140206078066	0.00895516235292877
ENSMUSG00000048154	Kmt2d	1674.16093532932	0.655826167165706	0.188033151374038	3.48782202698463	0.00048697210832775	0.00898112664764811
ENSMUSG00000082925	Gm13135	120.29477523485	0.944528428701599	0.270919469369318	3.48638077174887	0.000489603574663375	0.00902177895826047
ENSMUSG00000075070	4932412D23Rik	12.3525775421811	-3.52937480669753	1.01271664422318	-3.48505658204599	0.000492032983914173	0.00905864038475639
ENSMUSG00000040140	Tdrd6	15.6040038510462	-2.67452672933139	0.767573709968808	-3.48439074266896	0.000493258801229271	0.00907329800135759
ENSMUSG00000083076	Gm11408	49.2685672137341	-1.63241908032301	0.468899232499707	-3.48138569479112	0.000498826637085954	0.00916773028315413
ENSMUSG00000063594	Gng8	46.9065454917979	-1.87470733930226	0.538855702316449	-3.47905261323803	0.000503189784650215	0.00923543779750972
ENSMUSG00000015605	Srf	643.067647142839	1.20911642230879	0.34755226549409	3.47894847006644	0.000503385372208821	0.00923543779750972
ENSMUSG00000003031	Cdkn1b	1525.49272911391	0.74313112840005	0.213762332831711	3.47643627647484	0.000508124964106874	0.00931430109986533
ENSMUSG00000034854	Mfsd12	499.841270294899	1.09919793784818	0.31623918381176	3.47584358332544	0.000509249208561224	0.00932681312852329
ENSMUSG00000034112	Atp2c2	15.7008572143404	-3.86482523286974	1.11215881342054	-3.47506595841571	0.000510727756200366	0.00934578685241173
ENSMUSG00000025902	Sox17	1401.8315882968	0.791478096208122	0.227895357627771	3.47298911415682	0.000514696230893517	0.00940211099288788
ENSMUSG00000040687	Madd	592.085917571126	0.838194129435245	0.241330985972695	3.47321387701984	0.000514265366738616	0.00940211099288788
ENSMUSG00000079355	Ackr4	38.9520693287065	-1.93400848483477	0.556919417509495	-3.47268998715024	0.000515270170944259	0.00940445998256692
ENSMUSG00000086324	Gm15564	6683.50754404001	-0.627363323559675	0.180790034096999	-3.47012116399667	0.000520223631858203	0.00948666876852303
ENSMUSG00000022346	Myc	895.090848383477	0.877278329091154	0.25283865294738	3.46971603773625	0.000521008876430379	0.00949279071922373
ENSMUSG00000078853	Igtp	1308.14760967186	0.811215986744643	0.233838425429156	3.46913038460571	0.000522145983959415	0.00950530753730256
ENSMUSG00000022682	Rrn3	2736.0022497256	0.448325214733148	0.129304452499457	3.46720631863031	0.000525898064182273	0.00956536556532047
ENSMUSG00000073964	Olfr570	11.7197980385498	-4.4846318110138	1.2941116297509	-3.46541342177494	0.000529416955629474	0.00962108248883615
ENSMUSG00000021190	Lgmn	13239.8928334965	0.997802210126866	0.288099305163514	3.46339679493691	0.000533401171994263	0.0096851526646628
ENSMUSG00000015750	Aph1a	3755.04232050508	-0.599998174375308	0.173262281716695	-3.4629474368598	0.000534292759453273	0.00968748501301013
ENSMUSG00000024914	Drap1	2560.6548458965	0.915599589462738	0.264404862823551	3.46286970551581	0.00053444712980806	0.00968748501301013
ENSMUSG00000075558	Gm17151	71.1481938048858	1.97030393663766	0.569082088940496	3.46224907606198	0.000535681158612433	0.00970152575164558
ENSMUSG00000063856	Gpx1	8869.83394511995	0.736662452997244	0.212902987495233	3.46008509163705	0.000540004715603866	0.00977144779726379
ENSMUSG00000026582	Sele	11.9766803462615	4.48998139519313	1.29878312117214	3.45706786760591	0.000546087299966496	0.00986460694045552
ENSMUSG00000057531	Dtnbp1	1511.05678617718	1.16602318605818	0.337267088966551	3.45726939924999	0.000545679040517589	0.00986460694045552
ENSMUSG00000058454	Dhcr7	4031.514136902	-1.41263181164354	0.408725957628557	-3.45618325745612	0.000547882696493247	0.00988858025798966
ENSMUSG00000003436	Dll3	294.840053858217	1.65532365608322	0.479342130216168	3.45332394491743	0.000553723612610182	0.00998546671860735
ENSMUSG00000059866	Tnip2	843.321708008304	0.766025111191993	0.221919385814547	3.45181701175103	0.000556825218714682	0.0100328311805443
ENSMUSG00002076074	NA	22.2473622695088	3.3535766182796	0.972127455084518	3.44972935466373	0.000561148828070712	0.010102114068516
ENSMUSG00000039239	Tgfb2	2870.68541925849	-0.675106671989397	0.195760967157798	-3.44862758797678	0.000563443209745492	0.010134778756555
ENSMUSG00000098087	Gm17750	1147.91268150154	-0.532865268013423	0.154583774488023	-3.44709701764145	0.000566645057907316	0.010183696755599
ENSMUSG00000042594	Sh2b3	1226.07547839138	0.95128056357534	0.276164281654059	3.44461839118997	0.000571866134408279	0.0102687901022956
ENSMUSG00000026104	Stat1	1146.25042712407	0.915592285437326	0.266035964966917	3.44161093238346	0.000578261311980411	0.0103748038445967
ENSMUSG00000030619	Eed	1735.44817066632	0.622520958393573	0.180912272255964	3.44101011297232	0.000579546871647916	0.0103802301005844
ENSMUSG00000025511	Tspan4	1526.9525425877	0.750112626762902	0.217982289059645	3.44116317889319	0.000579219107604909	0.0103802301005844
ENSMUSG00000019838	Slc16a10	117.454518102234	1.55331055864754	0.451644885872611	3.43922981801606	0.000583371769359997	0.0104376419836706
ENSMUSG00000033960	Jcad	9448.75604348544	0.793080231030033	0.230609687223318	3.43905861275475	0.000583740833580292	0.0104376419836706
ENSMUSG00000023224	Serping1	1405.30979897559	0.882171317117882	0.25659117405635	3.43804232691241	0.000585936102109491	0.0104680310222048
ENSMUSG00000054469	Lclat1	2205.88972419991	-0.487809231968918	0.141925960958286	-3.43706837477249	0.000588047136045655	0.010496865064984
ENSMUSG00000085069	Prdm16os	693.000984276101	-0.933271389387987	0.271777705618124	-3.4339512406486	0.000594851189359012	0.0106093518291337
ENSMUSG00000037318	Traf3ip3	113.373331522651	1.76886211777651	0.51524955600149	3.43302016891286	0.000596897694074762	0.0106368680217525
ENSMUSG00000044502	Bod1	2318.99556288555	1.26995378141327	0.370354882409879	3.42901860277838	0.000605768005612136	0.010785837246637
ENSMUSG00000024962	Vegfb	1504.22169161233	1.06543819306559	0.310768357285942	3.42839986146101	0.000607150476782563	0.0108013450869565
ENSMUSG00000029802	Abcg2	4103.90793988746	0.657494119042778	0.191828915295696	3.42750266835048	0.000609160316938309	0.0108188716676083
ENSMUSG00000044786	Zfp36	14615.8283902066	1.35598824608233	0.395611444207917	3.42757588521548	0.000608996069021807	0.0108188716676083
ENSMUSG00000112276	5033421B08Rik	17.1212578553333	2.35118154883885	0.686159657932188	3.42658085717888	0.000611231752355993	0.0108465385836147
ENSMUSG00000033730	Egr3	493.59774804284	1.82389636453207	0.532645948333065	3.42421897742772	0.000616569169906134	0.0109320664659176
ENSMUSG00000031980	Agt	9718.9771906169	-1.0875022008798	0.317646935014843	-3.42361937422435	0.00061793104930324	0.0109470217853494
ENSMUSG00000051506	Wdfy4	152.502889575082	1.63987005132424	0.479035662026883	3.42327342475018	0.000618718077511614	0.0109517767332881
ENSMUSG00000031273	Col4a6	101.044022145601	1.24891521951687	0.365130574937209	3.42046189840892	0.000625148921738673	0.011056339849544
ENSMUSG00000074994	Qser1	476.669888545765	-0.63322980417669	0.18518631941791	-3.41941999909658	0.000627547825035071	0.0110894790136114
ENSMUSG00000027692	Tnik	1720.62301112526	-0.677617398768766	0.198210849491998	-3.41866956579551	0.000629280949901782	0.0111108075410334
ENSMUSG00000020681	Ace	464.656313703867	-1.38621148613582	0.405663336220064	-3.41714757624492	0.000632809665146185	0.0111637775262255
ENSMUSG00000031170	Slc38a5	3457.2655560025	0.929657815527803	0.272192185445802	3.41544638397752	0.000636775641325933	0.011224366625943
ENSMUSG00000059288	Cdyl	616.156507884961	0.743771933884783	0.217786326409155	3.41514523041019	0.000637480122470296	0.0112274126323647
ENSMUSG00000001227	Sema6b	216.055744023955	0.994221837548694	0.291255947550149	3.41356750278037	0.000641182724913872	0.0112832130016719
ENSMUSG00000056313	Tcim	257.732901530862	0.990687760702086	0.290247628300582	3.41325014954514	0.000641929899985516	0.0112869556186462
ENSMUSG00000036825	Ssx2ip	2378.29997951556	0.728194861697144	0.213596695444631	3.40920471724203	0.000651525678813732	0.0114461462225537
ENSMUSG00000009097	Tbx1	462.67296767988	2.06813209766595	0.606736596571572	3.40861604418152	0.000652933079844373	0.0114613365312333
ENSMUSG00000032656	Marchf3	243.516706104853	-0.828286227758575	0.243702899054667	-3.39875410170142	0.000676935482554477	0.011872796167029
ENSMUSG00000078786	BC024978	572.646392950659	0.628800641566957	0.185354612503864	3.39241971415116	0.000692782311886603	0.0121406506888875
ENSMUSG00000028532	Cachd1	2268.82252628885	0.583654068252852	0.172068861157643	3.3919796081996	0.000693896042127334	0.0121500851754585
ENSMUSG00000025582	Nptx1	55.0729761608967	-1.50731798461822	0.444752882478592	-3.38911346952489	0.000701189883300428	0.01226699395449
ENSMUSG00000075595	Zfp652	1386.80156597942	0.750689307820974	0.221514115461662	3.38890055045226	0.000701734559692375	0.01226699395449
ENSMUSG00000066026	Dhrs3	8330.03301662845	1.12684105875803	0.33255846240452	3.38839989399325	0.000703016857650179	0.0122792448163762
ENSMUSG00000081885	Gm13231	88.4561470219157	1.20310979446086	0.355325446512641	3.38593761372522	0.000709355080028993	0.0123797117561754
ENSMUSG00000074802	Gas2l3	765.44495288755	0.88130056053356	0.260415856468144	3.38420468125898	0.00071384765909425	0.0124478290810019
ENSMUSG00000027082	Tfpi	579.814954614713	0.828302454623555	0.244912946874275	3.38202804382065	0.000719527987526263	0.0125365284757361
ENSMUSG00000037887	Dusp8	791.296849433302	1.10942331216519	0.328124058309752	3.38110932151732	0.000721938138862334	0.0125681514248606
ENSMUSG00000021187	Tc2n	43.3565749335053	-2.50071882945317	0.739888289821106	-3.37985999218585	0.000725227631105201	0.0126150180280466
ENSMUSG00000024299	Adamts10	1129.78193657442	0.67696510154073	0.200409063306244	3.37791659904254	0.000730372284484925	0.0126940506431837
ENSMUSG00000044703	Phf11a	18.2022695002788	3.01398598559168	0.892348995095213	3.37758657448826	0.000731249303032683	0.0126988417205108
ENSMUSG00000070469	Adamtsl3	274.139272370456	1.23720895025301	0.366372691183756	3.37691367294753	0.000733040526100213	0.0127194879126197
ENSMUSG00000002059	Rab34	3087.4265877821	-0.546824813449041	0.162048443770117	-3.37445272985632	0.000739626173589542	0.0128232232411251
ENSMUSG00000083563	Gm13340	14920.0243873128	-0.85466978026481	0.25329876060002	-3.37415697668733	0.000740421317057085	0.0128264782217346
ENSMUSG00000037016	Frem2	630.101484691002	-0.629994500783409	0.187084668336567	-3.36742987217981	0.000758723203235986	0.013121996627956
ENSMUSG00000103445	Gm36948	109.302850778182	1.38654569461046	0.411746196341306	3.36747663228228	0.000758594549631985	0.013121996627956
ENSMUSG00000061119	Prcp	738.78922571997	0.848329381334566	0.251949852672653	3.36705646911713	0.00075975129441175	0.013129024618734
ENSMUSG00000030067	Foxp1	2017.36914181303	0.486973641126827	0.144649973895934	3.36656570347654	0.0007611044874444	0.013130917860591
ENSMUSG00000074102	Rbm15b	892.319680794498	0.631835377680662	0.187673057472031	3.36668132438149	0.000760785483404047	0.013130917860591
ENSMUSG00000021263	Degs2	1609.83384018919	0.684687241096302	0.203532461492439	3.36401985253708	0.000768160174211775	0.0132310264264519
ENSMUSG00000022969	Il10rb	2294.94160399025	0.662415444351745	0.196910489276387	3.36404346353518	0.000768094459550637	0.0132310264264519
ENSMUSG00000074280	Gm6166	1165.03976707566	-0.926043550963369	0.27536121901482	-3.36301369625158	0.000770965386529026	0.0132685216522685
ENSMUSG00000040663	Clcf1	99.2178545206013	1.66055050603315	0.493845361395616	3.36249084397675	0.00077242687631461	0.0132828488168857
ENSMUSG00000009214	Mymk	42.2116773894123	2.75814328230374	0.820561605490447	3.36128727428724	0.000775800904735101	0.013330014406258
ENSMUSG00000031373	Car5b	551.453367854522	-1.00695935920142	0.299719285391884	-3.35967489674485	0.000780342409042144	0.0133971468713357
ENSMUSG00000024672	Ms4a7	285.806759376567	1.74894888904945	0.520763208910573	3.35843404281231	0.000783854251858005	0.0134465070970638
ENSMUSG00000005373	Mlxipl	740.675664091988	1.15567038112779	0.344150076229031	3.35804191529133	0.000784967091123976	0.0134546672591437
ENSMUSG00000070643	Sox13	936.797757667416	0.926386920331815	0.2760202692363	3.35622787013058	0.000790134375256735	0.013532252718813
ENSMUSG00000028125	Abca4	163.789824077338	-1.54883200045113	0.462100098088136	-3.35172402442494	0.000803100327900807	0.0137431682530643
ENSMUSG00000116656	Gm49708	287.37443623591	-1.19900107725643	0.357792182396235	-3.35111032674437	0.00080488228578632	0.0137625094971253
ENSMUSG00000023883	Phf10	980.505630402162	0.532318375086207	0.158867367068114	3.35070936788407	0.000806048507411266	0.0137712996205532
ENSMUSG00000078942	Naip6	14.3588488633284	4.77587409072726	1.42603828972846	3.34905039025051	0.000810890464642782	0.0138334719924244
ENSMUSG00000054951	9130008F23Rik	18.7672312236187	-2.149544725699	0.641844101952873	-3.34901375452202	0.000810997695061863	0.0138334719924244
ENSMUSG00000026418	Tnni1	59.4990098298791	3.18868549489219	0.952421299486723	3.34797793435597	0.000814034924456904	0.0138680533032014
ENSMUSG00000019487	Trip10	1232.04982534722	0.509534624426189	0.152196448586662	3.34787459995202	0.000814338499596048	0.0138680533032014
ENSMUSG00000025324	Atp10a	1111.75142476673	0.851590797364665	0.254445207433446	3.34685335972544	0.000817344346500732	0.0139080262409798
ENSMUSG00000050199	Lgr4	3618.22117025268	1.10585322596322	0.33054047928197	3.34559091934959	0.000821074352917381	0.0139602472709793
ENSMUSG00000100794	Gm29667	15.6880615232559	-2.31091089337179	0.691045970745329	-3.34407693728299	0.00082556838901095	0.0140253641759809
ENSMUSG00000039579	Grin3a	2204.74271417641	-1.12891772418603	0.337665548486854	-3.34330146870162	0.00082787908235193	0.0140533139726895
ENSMUSG00000117521	Gm50024	60.1160996565298	1.85848877561316	0.555956372768223	3.34286801383237	0.000829173277010352	0.0140639775828334
ENSMUSG00000072623	Zfp9	244.162551633011	-0.87035924300822	0.260437077819311	-3.3419175575763	0.000832017689107835	0.0141008969028011
ENSMUSG00000016346	Kcnq2	178.885091241025	0.965353611178447	0.288954875087707	3.34084555896637	0.000835236698982784	0.0141441005392297
ENSMUSG00000053963	Stum	42.1503350536852	1.74936169844401	0.52367036125478	3.34057801982973	0.000836041867978169	0.0141463911266787
ENSMUSG00000103711	Tstd1	178.620252746075	0.995140279803133	0.29805190765599	3.33881533464876	0.000841364759156192	0.0142136796952811
ENSMUSG00000042129	Rassf4	2581.80204781659	0.673176772570389	0.201617098230185	3.33888731898039	0.000841146769346679	0.0142136796952811
ENSMUSG00000030077	Chl1	747.005830115346	-0.988434164446934	0.296166059637562	-3.33743226910115	0.000845563278488648	0.0142731892500758
ENSMUSG00000025283	Sat1	37854.9881454472	0.920459446486898	0.276065952133247	3.33420126377129	0.000855447353906913	0.0144284998182526
ENSMUSG00000040842	Szrd1	1281.86320453072	-0.506025899387944	0.15181227009131	-3.33323452105409	0.000858425508799741	0.0144671759531717
ENSMUSG00000041117	Ccdc8	713.441607334384	-1.03405786152794	0.310704686516398	-3.32810513134428	0.000874388626746193	0.0147025377441052
ENSMUSG00000068196	Col8a1	651.985335604944	-1.41840638219935	0.42622248746093	-3.32785440451303	0.000875175921974721	0.0147025377441052
ENSMUSG00000023915	Tnfrsf21	2781.83193743577	0.875738189034906	0.263139498276764	3.32803776996574	0.000874600080427338	0.0147025377441052
ENSMUSG00000064348	mt-Tn	71.4410302010551	-1.88642491282251	0.566843878006279	-3.32794440588739	0.000874893237415257	0.0147025377441052
ENSMUSG00000016940	Kctd2	638.052208226367	1.4716496344661	0.442419258581023	3.32636883662376	0.000879854181294849	0.0147693805615289
ENSMUSG00000035086	Becn1	2733.69000612707	0.441832230906558	0.132980743086249	3.32252791383481	0.000892057455006772	0.0149623330241287
ENSMUSG00000058620	Adra2b	15.6272678923296	3.59753376622527	1.08330168953569	3.32089740187444	0.000897285155989379	0.0150380719357363
ENSMUSG00000106311	Gm43755	72.8804266002897	1.16628397522645	0.351252362351437	3.32035909287223	0.00089901729235247	0.0150551531820834
ENSMUSG00000039115	Itga9	183.412584013324	1.62324951453637	0.489026279082485	3.3193502761895	0.000902271747365183	0.0150976802607849
ENSMUSG00000026565	Pou2f1	988.282752410259	-0.729812787320091	0.219927735619477	-3.3184208679474	0.000905279690112319	0.0151360183817117
ENSMUSG00000008475	Arpc5	7207.2808506647	0.688387200736778	0.207493799577802	3.3176278141201	0.000907853680161305	0.0151606617616286
ENSMUSG00000078651	Aoc2	113.874013142299	1.0674701789641	0.321767081501101	3.31752450867303	0.000908189474284235	0.0151606617616286
ENSMUSG00000032020	Ubash3b	938.824449515724	1.32222036091812	0.398658507484635	3.31667413611907	0.000910957985043747	0.0151948655372581
ENSMUSG00000039473	Ubn1	1199.94146462461	0.66556329052685	0.200855690269941	3.31363920849025	0.000920902523067979	0.0153486176634779
ENSMUSG00000026637	Traf5	410.398401214032	0.897529234702405	0.271036237943495	3.31147318717404	0.000928061331763542	0.0154557343397876
ENSMUSG00000038507	Parp12	1649.80064425827	0.879677940043022	0.26583764417653	3.30907965562195	0.000936032023029307	0.015576192458873
ENSMUSG00000027122	Arl14ep	3156.49579158794	0.583013073508128	0.1762697195438	3.30750553763296	0.000941308507779822	0.0156516628021941
ENSMUSG00000115275	9630050E16Rik	133.116868400163	1.10102987016447	0.333031525640253	3.30608301435649	0.000946100531554278	0.0157189653224482
ENSMUSG00000029516	Cit	953.322041595383	0.588064368232815	0.177930111148192	3.30503007297644	0.000949662096056878	0.0157409846800888
ENSMUSG00000047905	Gm8566	208.920710476484	0.82892192846546	0.250789477906812	3.30525002637259	0.000948917081125287	0.0157409846800888
ENSMUSG00000032988	Slc16a8	76.0004931145724	-2.99167444513651	0.905130067409316	-3.30524258651505	0.000948942272182356	0.0157409846800888
ENSMUSG00000021273	Fdft1	10588.5966531767	-1.10141800422939	0.333304351755368	-3.30454132515434	0.000951319497769854	0.0157560892818871
ENSMUSG00000004530	Coro1c	3451.32904975394	0.738972889125778	0.223703457445608	3.30335926661059	0.00095533908079421	0.0158102628284728
ENSMUSG00000040331	Nsmce4a	2447.22763882702	1.29956603281629	0.393714528596609	3.30078251734467	0.00096415588269892	0.0159436803249437
ENSMUSG00000028465	Tln1	3172.92735623962	0.655595487442112	0.198718927977413	3.29910942110471	0.000969920964400666	0.0160264640103669
ENSMUSG00000002325	Irf9	2298.8934550882	0.868581828034594	0.263299386401242	3.298837266225	0.000970861756999911	0.0160294665540009
ENSMUSG00000058571	Gpc6	1451.43998986669	-0.946722496510214	0.287078348416044	-3.29778439138221	0.000974509328447334	0.0160771199131425
ENSMUSG00000054000	Tusc1	54.7395910099854	1.8914085306691	0.573724901911222	3.29671681387429	0.000978220789809829	0.016088826727413
ENSMUSG00000046798	Cldn12	2453.48332330008	-0.824007887381455	0.249965610137219	-3.29648501219473	0.000979028382096215	0.016088826727413
ENSMUSG00000034687	Fras1	125.021799551662	-1.97377144261758	0.598732401879191	-3.29658364308107	0.000978684678686272	0.016088826727413
ENSMUSG00000111792	Gm33858	50.2017691168531	2.09226142387084	0.634566643217988	3.29715002550504	0.000976713142894966	0.016088826727413
ENSMUSG00000020661	Dnmt3a	2452.31197276074	0.58924516519761	0.178726916085748	3.29690221317816	0.000977575306499453	0.016088826727413
ENSMUSG00000027828	Ssr3	11432.6714525093	-0.563339209758139	0.170907988307922	-3.29615493889718	0.000980179416184039	0.0160952167430469
ENSMUSG00000022464	Slc38a4	55.2027719817636	-2.75039156981189	0.834481211981201	-3.29592989071856	0.000980964924192917	0.0160955993039486
ENSMUSG00000113165	Gm47863	137.276279199784	1.17456970368679	0.35657130823362	3.29406678710455	0.000987490322744728	0.0161900878458078
ENSMUSG00000028709	Mob3c	992.238241234167	0.86100730707208	0.261569372353019	3.29169772181908	0.000995845863984801	0.0163017652013698
ENSMUSG00000042364	Snx18	3367.91406338257	0.905858921718318	0.275183932840009	3.29183071253284	0.000995375085626086	0.0163017652013698
ENSMUSG00000078592	Gm4609	363.311139288632	-0.788852957511395	0.239741635606104	-3.29042953059469	0.00100034554424878	0.0163374298978357
ENSMUSG00000040298	Btbd16	60.5894220430985	1.88374144212672	0.572444920571739	3.2906946580036	0.000999403290127786	0.0163374298978357
ENSMUSG00000089827	1700023H06Rik	59.6265578344583	-1.5022459046257	0.4565222096053	-3.29063049511767	0.000999631247528922	0.0163374298978357
ENSMUSG00000071528	Atp5md	7111.08966056554	-0.553312496863941	0.168171162827757	-3.2901746503986	0.00100125215540598	0.0163395995098207
ENSMUSG00000079111	Kdelr2	4373.95438537598	0.568086997286402	0.17271314805426	3.28919369304721	0.00100474853156966	0.0163740854284653
ENSMUSG00000051451	Crebzf	697.252379505354	0.963764763094382	0.293013610927532	3.28914673978316	0.00100491616779329	0.0163740854284653
ENSMUSG00000055723	Rras2	618.629164649925	0.736478591882369	0.224034280525903	3.28734776728608	0.00101135853413051	0.0164566943665656
ENSMUSG00000078302	Foxd1	53.8774107718024	1.89616544600625	0.576816167308893	3.28729594188165	0.00101154469327093	0.0164566943665656
ENSMUSG00000031904	Slc7a6	894.343590096352	0.520229577446837	0.158292917509524	3.28649939385655	0.00101440992202035	0.0164906037900722
ENSMUSG00000028426	Rad23b	1012.03322097007	-0.606515914032441	0.184582173456312	-3.28588564472611	0.00101662273473208	0.0165138632994903
ENSMUSG00000022451	Twf1	6400.08253123014	0.540754585242074	0.164810425900225	3.28107024958144	0.0010341398386285	0.0167854965198448
ENSMUSG00000053164	Gpr21	31.4698519801823	-2.20427771561275	0.672403800523078	-3.27820531933043	0.00104469377882862	0.0169437776709094
ENSMUSG00000028174	Rpe65	316.759201553828	-1.47819326812818	0.45100006147487	-3.27758994820125	0.00104697367043384	0.0169577263515665
ENSMUSG00000002257	Def6	261.772287514508	1.18066224394342	0.360228200577109	3.27753974300714	0.00104715987888633	0.0169577263515665
ENSMUSG00000002083	Bbc3	214.127295875493	1.18779665319052	0.362483839639316	3.27682650452065	0.00104980855540442	0.0169875917735442
ENSMUSG00000033386	Frrs1	637.96982357389	0.963381356480056	0.294252406205041	3.27399652871063	0.00106037913925566	0.0171455025142892
ENSMUSG00000058301	Upf1	709.017567070062	0.841288510573382	0.256985168423007	3.27368507581959	0.00106154847983383	0.0171512771604063
ENSMUSG00000087185	Gm13872	92.2128606172893	-1.73498539236412	0.530026014985817	-3.27339666980411	0.00106263235530925	0.0171556631858298
ENSMUSG00000020021	Fgd6	956.523382318705	-0.984660927424546	0.300925280569947	-3.27211102224318	0.00106747648818678	0.0172207035913218
ENSMUSG00000045868	Gvin1	555.128458160826	1.06171566526955	0.324528013985634	3.27156861507971	0.00106952632012897	0.0172406009940179
ENSMUSG00000045932	Ifit2	1065.8399461365	0.998708956124209	0.305290046118678	3.27134464035546	0.00107037381341777	0.0172411013104066
ENSMUSG00000106891	Gm43460	163.007865174354	1.1032184615804	0.337369731254907	3.27005762335816	0.00107525578320872	0.0173065368704409
ENSMUSG00000026078	Pdcl3	2288.60610911387	0.477493258462527	0.14610778858465	3.26808901214656	0.00108276306637007	0.0173876103973664
ENSMUSG00000115234	Gm49130	40.3429190289282	-1.39552217902478	0.427012350846743	-3.26810729539211	0.00108269312087816	0.0173876103973664
ENSMUSG00000034459	Ifit1	1492.26471705886	1.33654568382314	0.408942576445216	3.26829672625733	0.00108196866860816	0.0173876103973664
ENSMUSG00000098973	Mir6236	1048.16458152626	-0.765020689782009	0.234128912696681	-3.26751908156302	0.00108494552423829	0.0174094184159118
ENSMUSG00000096971	4930556M19Rik	261.289828243821	0.77413383681198	0.236999983081764	3.26638773026793	0.00108928991233128	0.0174658580703869
ENSMUSG00000022637	Cblb	508.408306705018	-0.707745117135768	0.216888084648846	-3.26318118527187	0.00110169061724314	0.0176512904129919
ENSMUSG00000056073	Grik2	624.065452311222	-0.71020486088637	0.217685196386521	-3.26253173240744	0.00110421809770786	0.0176546976161036
ENSMUSG00000074886	Grk6	792.867036547014	1.04393475528739	0.31998175541507	3.2624821184984	0.00110441140080849	0.0176546976161036
ENSMUSG00000034595	Ppp1r18	573.667866709018	1.11573448747676	0.341949988660039	3.26285867664117	0.00110294505698492	0.0176546976161036
ENSMUSG00000024750	Zfand5	6630.56429418002	0.97514971142874	0.299033566756124	3.26100418092535	0.00111018403322074	0.0177335523672635
ENSMUSG00000036241	Ube2r2	2657.53889470528	0.785158204586457	0.240856920630117	3.25985320468421	0.00111469890738135	0.0177922122654361
ENSMUSG00000015305	Sash1	1052.35760322196	-0.797705129800105	0.244893404899297	-3.25735652263943	0.00112455092495549	0.0179359077660763
ENSMUSG00000003402	Prkcsh	3526.61802653542	-0.594961832116911	0.182697762584187	-3.25653595151584	0.00112780647130633	0.0179742560411893
ENSMUSG00000103094	Gm37558	37.5619161747724	-1.91073570788695	0.587136184849183	-3.25433137522901	0.00113659614010736	0.0181006792538816
ENSMUSG00000041617	Ccdc74a	2867.06587975767	1.14036509962019	0.350606082736597	3.25255366569589	0.00114372995991249	0.0182005618413504
ENSMUSG00000117003	Gm49937	298.474707901905	1.01518581808124	0.312370593522968	3.24994042054921	0.00115429188732891	0.0183548055607866
ENSMUSG00000003882	Il7r	77.0539884520406	1.49221382225937	0.459246541156092	3.2492652388909	0.001157035378698	0.0183845869766484
ENSMUSG00000066036	Ubr4	2769.75132966046	-0.465664725221935	0.143384988387474	-3.24765326174561	0.00116360977447112	0.0184751485770726
ENSMUSG00000009406	Elk1	775.60360547531	-0.542901816523857	0.167214585705292	-3.246737204377	0.00116736125110859	0.0185108715252951
ENSMUSG00000068748	Ptprz1	32591.6106398799	-0.739729293269177	0.227842052884474	-3.24667586121274	0.00116761286507047	0.0185108715252951
ENSMUSG00000024885	Aldh3b1	1011.14640671762	0.557618007323969	0.171833740914632	3.24510194770768	0.00117408582000011	0.0185995275776012
ENSMUSG00000022960	Donson	484.847637477902	0.806895036083025	0.249055570284742	3.23981927069734	0.00119605482433568	0.0189333506188131
ENSMUSG00000097352	C920009B18Rik	14.7023259805969	6.34752921986929	1.95992641091368	3.23865691309818	0.00120093940337852	0.0189964324952392
ENSMUSG00000035847	Ids	4114.96159135092	-0.841295815817986	0.259820495503546	-3.23798865130908	0.00120375597835548	0.0190125018660679
ENSMUSG00000028381	Ugcg	704.119000629836	0.786889684575716	0.243015062756665	3.23802844008744	0.00120358810679304	0.0190125018660679
ENSMUSG00000010064	Slc38a3	27698.9316906472	-0.645101301174642	0.199353747925137	-3.23596274406086	0.00121233206182787	0.0191336443569649
ENSMUSG00000052681	Rap1b	12186.3436310984	0.845856290429833	0.261463374568102	3.23508518861221	0.00121606442438132	0.0191782169153551
ENSMUSG00000070003	Ssbp4	5687.96521915687	0.613851423402806	0.189800907025797	3.23418593210081	0.00121990009269094	0.0192243509383243
ENSMUSG00000118383	Gm50321	380.599762533716	-0.946901369474367	0.292863666239322	-3.23324972890485	0.00122390522265998	0.01927308470314
ENSMUSG00000021108	Prkch	983.406661228718	0.88270372062595	0.273328337810779	3.22946287858756	0.00124022981020596	0.0195155982877192
ENSMUSG00000031841	Cdh13	638.206129615772	0.667227814084884	0.206627167294015	3.22913885343774	0.00124163593533045	0.0195231765051178
ENSMUSG00000020577	Tspan13	11880.0852221086	0.500816529146273	0.1552057948805	3.22679014357597	0.00125187238525128	0.0196694859816602
ENSMUSG00000038068	Rnf144b	674.780842015357	0.585197113262385	0.181384253065563	3.22628399859419	0.0012540885124464	0.0196896558493165
ENSMUSG00000031737	Irx5	719.784759974643	1.24172910082928	0.385090625410275	3.22451137185264	0.00126187844751638	0.0197972415870753
ENSMUSG00000026424	Gpr37l1	115476.951968038	-1.07753395749723	0.334328132806688	-3.22298320650232	0.00126862991203097	0.0198883874182316
ENSMUSG00000039976	Tbc1d16	318.216019507973	0.985895610880455	0.30602287702003	3.22164022664203	0.00127459073857579	0.0199670123342025
ENSMUSG00000025402	Nab2	301.542160624857	0.876782332283276	0.272365264629034	3.21914152113878	0.00128575011939097	0.0201268979030238
ENSMUSG00000069227	Gprin1	106.70459674288	2.05376516734491	0.638158245139219	3.21826942296556	0.00128966614979078	0.020173244507505
ENSMUSG00000004054	Map3k11	1092.57889893261	0.653871576546193	0.203220181636573	3.21755236748848	0.00129289422740592	0.0202087693561293
ENSMUSG00000050121	Opalin	992.622709737874	1.8095974517181	0.562559736025664	3.21672052909869	0.0012966483839292	0.0202524585232492
ENSMUSG00000017774	Myo1c	1702.3063535008	0.799507691762841	0.248634975041025	3.21558819965262	0.00130177485204339	0.0203175015155952
ENSMUSG00000040451	Sgms1	8059.842897663	0.542857353866818	0.1688377027624	3.2152614314515	0.00130325772496755	0.0203256228789806
ENSMUSG00000038204	Asb10	38.9152589377319	2.17112958872444	0.675305898094953	3.21503128411766	0.00130430306822001	0.0203269135731379
ENSMUSG00000078234	Klhdc7a	1794.5119049713	-0.938191086003348	0.291844412363797	-3.2146960718023	0.00130582700742598	0.0203356555426361
ENSMUSG00000024283	Wac	3001.77128360008	0.657796259182299	0.204728691272006	3.21301452715457	0.00131349645728603	0.0204400181934481
ENSMUSG00000032714	Syde1	988.982509864631	0.552140181350844	0.171941315415684	3.21121296540041	0.00132175940803123	0.0205534561262116
ENSMUSG00000091144	Phf11c	25.8637393620164	2.34945200722207	0.732199458967502	3.2087595510315	0.00133308926040369	0.0207143825694957
ENSMUSG00000091476	Catspere2	78.2153690120834	1.21238514859719	0.378183421348211	3.20581252418489	0.00134681705028725	0.0209123056256735
ENSMUSG00000031095	Cul4b	1000.38755580114	-0.641385685000869	0.200094284745821	-3.20541731522027	0.00134866789076901	0.0209256574940258
ENSMUSG00000026283	Ing5	760.33777828816	0.724956953163954	0.226768528226478	3.19690284553033	0.00138911705421514	0.0215374337987233
ENSMUSG00000049176	Frmpd4	88.3088165154787	-1.84376876887687	0.577151800661688	-3.19459935282719	0.00140025079220314	0.0216941276441334
ENSMUSG00000084098	Gm13422	76.8685056002623	1.04130367868133	0.326002257917089	3.19416094027841	0.00140237912046926	0.0217108553055658
ENSMUSG00000034438	Gbp8	22.31630463906	2.13713169032167	0.669117951928233	3.19395359840965	0.00140338672596	0.0217108553055658
ENSMUSG00000078606	Gvin2	539.507879335105	1.06142140952804	0.332458592318833	3.1926424344302	0.00140977397554555	0.0217937020802309
ENSMUSG00000021782	Dlg5	1398.22899079867	-0.536475709321924	0.168202213296013	-3.18946878765382	0.00142534530165493	0.0220183004645553
ENSMUSG00000026748	Plxdc2	4050.02900148509	0.936898367204648	0.293806514091437	3.18882775659995	0.00142850966966657	0.0220510516771557
ENSMUSG00000030793	Pycard	482.576006167799	1.25153049372316	0.39276165415353	3.18648849878287	0.00144011213439909	0.0222139137634081
ENSMUSG00000042686	Jph1	64.7666929950435	-1.54152683885947	0.483896748937033	-3.1856523984625	0.00144428012924738	0.022261944152786
ENSMUSG00000020745	Pafah1b1	2687.76321529847	-0.520531359699626	0.163504154061071	-3.18359715500073	0.0014545729060182	0.0224042422001359
ENSMUSG00000062170	Fmr1nb	29.5891095786324	2.56103938859326	0.804531494432318	3.18326803402562	0.00145622742866346	0.0224133779964186
ENSMUSG00000028053	Ash1l	2108.03612759181	-0.526985051792018	0.165625881833852	-3.18177959843658	0.00146373161825431	0.0225124694702667
ENSMUSG00000025400	Tac2	19.5162212507465	-2.54479349631002	0.799867433058936	-3.18151907570227	0.00146504874486039	0.0225163277621665
ENSMUSG00000095298	Gm12407	42.1134281176767	1.61256986146408	0.50697032703977	3.18079732768576	0.00146870339790906	0.0225560797481059
ENSMUSG00000029122	Evc	896.888809516635	-0.518059108734293	0.163000727833601	-3.17826254900623	0.00148160520489447	0.0227075324188953
ENSMUSG00000040631	Dok4	476.998465183796	0.86478316533781	0.272096166233845	3.17822620328505	0.0014817909586228	0.0227075324188953
ENSMUSG00000022253	Nadk2	6938.24530403728	0.701910931009345	0.220820871316287	3.17864396977214	0.00147965715410077	0.0227075324188953
ENSMUSG00000074570	Cass4	91.3123638375948	1.39476579841391	0.439193499866017	3.17574326313893	0.0014945315576111	0.0228861659913514
ENSMUSG00000000568	Hnrnpd	1925.43457712914	1.08248808157362	0.340917827209207	3.17521700297984	0.00149724486248878	0.0229111012762142
ENSMUSG00000044857	Lemd2	1325.06184187598	1.28120631114425	0.403652357148083	3.17403401331863	0.00150336072460283	0.0229880292696872
ENSMUSG00000028271	Gtf2b	1793.20497863559	-0.525861689916432	0.165808698898029	-3.17149638958228	0.00151655753222443	0.0231395559306237
ENSMUSG00000018293	Pfn1	12945.6005141975	0.486462234883618	0.153375734744306	3.17170271878145	0.0015154805533908	0.0231395559306237
ENSMUSG00000076218	Mir692-1	75.7711128084778	1.26140839142618	0.397726998026905	3.17154328894928	0.0015163126691779	0.0231395559306237
ENSMUSG00000018899	Irf1	2100.42478046815	1.12861157359563	0.355919639568894	3.17097301784937	0.00151929254459701	0.0231645492160687
ENSMUSG00000074576	Mocs3	211.500876622105	1.63262920637901	0.515005648265102	3.17011903049771	0.001523765029942	0.0232159784540297
ENSMUSG00000035298	Klhl35	19.5011810812703	3.72407959628337	1.17622765308696	3.16612144469625	0.0015448628063844	0.0235204526910017
ENSMUSG00000052957	Gas1	3015.17458908991	1.25630001326539	0.397200165480128	3.16288894730645	0.00156211908935386	0.0237660438111567
ENSMUSG00000020307	Cdc34	1125.83135300324	0.963748790952229	0.304781256686406	3.16209993170231	0.00156635801324876	0.0238133780891102
ENSMUSG00000029416	Slc15a4	1585.54539558201	0.494644081908338	0.156442043466417	3.16183598058486	0.00156777843227993	0.023817825290975
ENSMUSG00000069893	9930111J21Rik1	332.607706983273	1.38848805781333	0.439502018404781	3.15923021890319	0.00158186478951265	0.0240145497916165
ENSMUSG00000026064	Ptp4a1	65.1309060728131	1.51795303881798	0.480719096850625	3.15767159815924	0.00159034605826608	0.0240913469959862
ENSMUSG00000004789	Dlst	4451.39643884842	-0.456918797289966	0.144696470001455	-3.15777432086195	0.00158978580444285	0.0240913469959862
ENSMUSG00000045930	Clec14a	566.730170084544	0.926475961462217	0.293388050501155	3.15785172531616	0.00158936375743069	0.0240913469959862
ENSMUSG00000041488	Stx3	939.563563819958	0.471421916128971	0.149369736943002	3.15607381908198	0.0015990838440877	0.0242063466205018
ENSMUSG00000092341	Malat1	41865.655715709	-0.537224373434671	0.170316392222214	-3.15427285903138	0.00160898573382008	0.0243387906454719
ENSMUSG00000030245	Golt1b	4039.68787139177	0.549454900857319	0.174231172089149	3.15359699569822	0.00161271625123193	0.0243777588240978
ENSMUSG00000074336	Apoc4	19.2994246544742	3.27718398456867	1.03932644985192	3.15318058636494	0.00161501863965507	0.0243950991513564
ENSMUSG00000113771	Gm36529	105.638615707723	0.956720855858717	0.303439074878309	3.15292569436682	0.00161642946733224	0.0243989571562938
ENSMUSG00000025025	Mxi1	3934.44272635477	0.770679718312548	0.244562918615021	3.15125335711958	0.00162571402891293	0.0245215736775388
ENSMUSG00000098098	Bvht	225.562919128307	0.742103570408117	0.235602088893566	3.14981744810999	0.00163372511334277	0.0246248202844106
ENSMUSG00000042581	Thsd7b	65.4567110020557	-1.74725144800613	0.554752566018256	-3.14960498614194	0.00163491354117825	0.0246251563830678
ENSMUSG00000025584	Pde8a	434.088857046829	1.07220056485272	0.340583097913846	3.14813204595356	0.00164317448461007	0.0247319426881759
ENSMUSG00000073491	Ifi213	32.8577002709803	1.80943673741823	0.574856859170146	3.14763007269375	0.00164599855151252	0.0247568030002065
ENSMUSG00000002346	Slc25a42	1025.05454653655	-0.764770370197978	0.242993330799229	-3.1472895477525	0.00164791686313085	0.024768014518672
ENSMUSG00000032334	Loxl1	468.53973352163	-1.13612908512306	0.361149218464483	-3.14587164262352	0.00165592662051912	0.0248706987521354
ENSMUSG00000046637	Ttc34	1275.1375994601	1.01193276516939	0.321698640953795	3.14559229149723	0.00165750889503632	0.024876769961963
ENSMUSG00000036306	Lzts1	1511.76004578827	0.951956754127645	0.30266289379995	3.14527077361805	0.00165933172838684	0.0248864404178586
ENSMUSG00000018459	Slc13a3	3281.26200643442	-0.999533729019787	0.317843289449641	-3.1447375552604	0.00166235885595454	0.024914146175438
ENSMUSG00000012819	Cdh23	245.849991395545	1.45997215856582	0.464412597027299	3.14369629056381	0.00166828486115899	0.0249710554310622
ENSMUSG00000115111	Gm4632	12.6528802298268	-3.11339770969313	0.990375168352759	-3.14365485846287	0.00166852105948898	0.0249710554310622
ENSMUSG00000035042	Ccl5	61.8827737929196	1.71221311865674	0.545070586857753	3.14126859885686	0.00168217680426224	0.0251575974331485
ENSMUSG00000086013	Gm15706	270.249118344255	0.958699564087441	0.30528471505398	3.14034577170994	0.00168748533987563	0.0252191280411562
ENSMUSG00000100880	Gm6610	12.3889992122079	3.47712656796605	1.10758201052286	3.13938519669941	0.00169302738413702	0.0252840588902557
ENSMUSG00000032596	Uba7	728.196898242456	1.10230976921368	0.351215848481215	3.13855361020997	0.00169783874397097	0.0253379934674453
ENSMUSG00000026634	Angel2	3104.07797604614	0.469593684354833	0.149670274656066	3.13752136443881	0.00170382856463386	0.0254094264119867
ENSMUSG00000038763	Alpk3	553.619236660945	1.11989439886655	0.357055743520115	3.13646935860998	0.00170995303964265	0.0254827652350979
ENSMUSG00000052914	Cyp2j6	6471.86809835421	-0.880164294363761	0.280647873763741	-3.13618728893244	0.00171159860683619	0.0254893002683778
ENSMUSG00000001666	Ddt	1255.88897511439	-0.567202109576378	0.180953438713291	-3.13451965107483	0.00172135724079369	0.0256165615601411
ENSMUSG00000007107	Atp1a4	29.1629397631019	-1.56463787816357	0.499205062019635	-3.13425883911015	0.00172288807130861	0.0256212869026929
ENSMUSG00000018604	Tbx3	747.82127250429	0.812861464001088	0.259378784906346	3.13387798579821	0.00172512573110648	0.0256365095452325
ENSMUSG00000067879	Vxn	645.212833489883	0.924354709854159	0.294983870132782	3.13357713232957	0.00172689525018832	0.025644758789189
ENSMUSG00000004865	Srpk1	2624.76348504545	0.580960792419325	0.185416488867938	3.13327469399506	0.00172867577312918	0.0256531597337799
ENSMUSG00000071753	Cdr1os	584.479918930421	-1.43996977306479	0.45978847942721	-3.13180916333236	0.00173732761863589	0.0257634461536054
ENSMUSG00000049866	Arl4c	1045.38141225047	0.624360914221732	0.199446156180378	3.13047353821681	0.00174524722050148	0.025826479015648
ENSMUSG00000028773	Fabp3	192.37921645157	0.991118948377703	0.316597083702866	3.13053720137199	0.0017448689770741	0.025826479015648
ENSMUSG00000036461	Elf1	970.503472533583	0.850271393657674	0.271583795989065	3.13078838360412	0.00174337735732345	0.025826479015648
ENSMUSG00000112280	A830082N09Rik	96.7938709384884	-0.980484002581419	0.313552066447085	-3.12702133872521	0.00176587109963183	0.0260953183250383
ENSMUSG00000023947	Nfkbie	431.625552731083	0.918420286052848	0.293704744582525	3.12701889565421	0.00176588577385423	0.0260953183250383
ENSMUSG00000038508	Gdf15	102.745859920169	1.35545664476136	0.433635554000525	3.12579684081836	0.00177324007348997	0.0261856717705509
ENSMUSG00000031555	Adam9	2105.71681473818	0.548739004719522	0.175582247473621	3.12525333634293	0.00177651990862232	0.0262157728234644
ENSMUSG00000049502	Dtx3l	723.4206662636	0.824485885617236	0.263936548939096	3.12380338733415	0.0017852970813361	0.0263268983705128
ENSMUSG00000026630	Batf3	200.84397677954	0.986062801827205	0.316055665391663	3.11990231405995	0.00180911024624597	0.0266320238808721
ENSMUSG00000103041	Gm37305	103.250144072533	-1.15825900456989	0.371232791291961	-3.12003419886192	0.00180830044260378	0.0266320238808721
ENSMUSG00000051503	Gm6583	13.9817282865795	2.59326316894859	0.831228818078323	3.11979458910463	0.00180977195004269	0.0266320238808721
ENSMUSG00000037280	Galnt6	357.604220633104	2.01152508328352	0.645208842978515	3.11763408882867	0.00182308994151814	0.0268093247179935
ENSMUSG00000047146	Tet1	686.457311974224	-0.616180706513901	0.197668295059742	-3.11724602232073	0.0018254916231914	0.0268259614522845
ENSMUSG00000029684	Wasl	2052.95735915768	-0.627824664917973	0.201433020643263	-3.1167911939813	0.0018283101836882	0.0268486969046897
ENSMUSG00000025287	Acot9	957.849784979091	0.54314593669706	0.17439273263881	3.11449868626111	0.00184257777223143	0.0270206352890355
ENSMUSG00000068299	Nat8f4	1397.26428515302	-0.731712071036267	0.23493611883867	-3.11451502073519	0.00184247575259541	0.0270206352890355
ENSMUSG00000038780	Smurf1	1111.9967946815	0.625258200147134	0.200812759027534	3.11363781452454	0.00184796183852268	0.0270807842776429
ENSMUSG00000028031	Dkk2	72.3155701874575	1.53608521570807	0.493784670813388	3.11084022348801	0.00186555850722679	0.0273196941727518
ENSMUSG00000032375	Aph1b	3850.18200249622	-0.688090235773104	0.22130761919272	-3.10920264870726	0.00187593003755471	0.0274525395724483
ENSMUSG00000029154	Cwh43	65.1698746193753	1.61137014747565	0.518629381723004	3.10697813171	0.00189010380066502	0.0276025739686329
ENSMUSG00000029135	Fosl2	449.989730841638	1.20870827497333	0.388991898374976	3.1072839306493	0.00188814955380084	0.0276025739686329
ENSMUSG00000020377	Ltc4s	310.114059443481	1.04276894971355	0.335600116960159	3.10717695559488	0.00188883298028206	0.0276025739686329
ENSMUSG00000026384	Ptpn4	1322.83119974602	-0.745574691628481	0.240030397868901	-3.10616779477946	0.00189529134909221	0.0276592034684037
ENSMUSG00000027366	Sppl2a	3048.33771114065	-0.585687642134985	0.188656471095539	-3.10451922870106	0.00190588538940984	0.0277946006686241
ENSMUSG00000029605	Oas1b	93.4355558525318	1.3885042386117	0.447505739614259	3.10276297195331	0.00191723128086637	0.0279407680869946
ENSMUSG00000018740	Slc25a35	1422.37511033389	-0.8575654912646	0.276410583991888	-3.10250598540672	0.00191889667540017	0.0279457524789141
ENSMUSG00000059456	Ptk2b	375.496592990997	1.06368757130242	0.342983532526855	3.10127883827522	0.00192686750254817	0.0280424955556924
ENSMUSG00000020044	Timp3	24223.888278218	-0.704515630866082	0.227367341623643	-3.09857882770276	0.00194451233295075	0.0282797981645461
ENSMUSG00000028012	Rrh	15.9620642317863	-4.16461388215702	1.34461914365609	-3.09724422845358	0.001953288745278	0.02838788605233
ENSMUSG00000022016	Akap11	1490.74468832974	-0.527168743660336	0.170308569214386	-3.09537415581673	0.00196564765384277	0.0285478552312226
ENSMUSG00000040321	Zfp770	189.764780119738	-1.03756876773515	0.335259777646226	-3.09482030627014	0.00196932168106255	0.0285815573463903
ENSMUSG00000105322	Gm43751	21.7499401593663	-2.71140148412027	0.876417198474407	-3.09373377067457	0.00197654766517872	0.0286274053810556
ENSMUSG00000040212	Emp3	475.744726575665	0.982843026415824	0.317649712544761	3.09410960438798	0.00197404544155132	0.0286274053810556
ENSMUSG00000067242	Lgi1	1978.38772030422	-0.976931311856782	0.315777266981444	-3.09373540785692	0.0019765367588443	0.0286274053810556
ENSMUSG00000084960	B430010I23Rik	94.0738563568069	1.14438946797061	0.369933600929991	3.09349965802966	0.00197810781033729	0.0286303650657249
ENSMUSG00000103364	Gm38157	53.8553832073801	1.55314123152601	0.502112649746674	3.09321271294319	0.00198002157684291	0.0286384353686245
ENSMUSG00000023912	Slc25a27	633.726393066883	-0.662809768496691	0.214332819546424	-3.09243246041062	0.00198523403059875	0.0286941731855947
ENSMUSG00000030474	Siglece	179.762593148122	1.44598800288067	0.467648226696793	3.0920420956032	0.00198784657526822	0.0287122818946231
ENSMUSG00000091985	Gm17354	178.625547584781	0.832571057747067	0.26931808528782	3.09140419165426	0.00199212258605508	0.0287543763839543
ENSMUSG00000083798	Gm14584	27.8111509266572	1.91973767034006	0.621246900578967	3.09013641524968	0.00200064584240182	0.028857676403005
ENSMUSG00000018169	Mfng	921.947005737118	0.809172409855914	0.261939021365082	3.08916329319302	0.00200721082850968	0.028932608235931
ENSMUSG00000055373	Fut9	3246.78401379697	-1.01151544216943	0.327464124281548	-3.08893514484581	0.0020087528468828	0.0289350844936044
ENSMUSG00000002763	Pex6	2104.15109062431	0.985343177660904	0.319256477719354	3.08636862969804	0.00202617457527037	0.0291661407675421
ENSMUSG00000046785	Epm2aip1	2198.23492130271	-0.709952786526035	0.230246330631601	-3.08344886356506	0.0020461627230254	0.0294137632553624
ENSMUSG00000003541	Ier3	1698.04941406993	1.30800469454585	0.424201753396146	3.08344952389754	0.00204615818213708	0.0294137632553624
ENSMUSG00000033105	Lss	2458.01419873527	-0.591740721273259	0.192088291295959	-3.08056632333481	0.00206607334576737	0.0296797760833807
ENSMUSG00000028195	Ccn1	22104.5421660234	1.10803641021747	0.359713291579346	3.08033213160558	0.00206769876387677	0.029682933240507
ENSMUSG00000021290	Atp5mpl	5977.23082578	-0.607656864743976	0.197349922466961	-3.07908337205303	0.00207638565619903	0.0297873885203497
ENSMUSG00000060279	Ap2a1	1523.13227547191	-0.665271519385962	0.216084639578634	-3.07875432831896	0.00207868018777153	0.0298000607774416
ENSMUSG00000005667	Mthfd2	474.454765973044	0.708097108325645	0.23008505902473	3.0775449363252	0.00208713367978612	0.029900951096366
ENSMUSG00000070509	Rgma	655.210894887652	-0.668264254205878	0.217208023568453	-3.07660943287058	0.00209369434363751	0.0299746057319276
ENSMUSG00000110279	Gm45552	645.666958846712	1.09896071312056	0.357268956770515	3.07600392447884	0.00209795083760079	0.0300151950119349
ENSMUSG00000003814	Calr	13413.6267952855	-0.453845009801578	0.147704278583825	-3.07265987250336	0.00212160153945579	0.0303330126666811
ENSMUSG00000026228	Htr2b	53.7072963331713	2.74612763686219	0.893814278564084	3.07236939789534	0.0021236674100853	0.0303420058855015
ENSMUSG00000023960	Enpp5	7476.805319912	-0.764418689846079	0.248874534676534	-3.07150223641645	0.0021298456862137	0.0304097034183737
ENSMUSG00000018501	Ncor1	3736.12015679593	0.737650101784361	0.240181051158066	3.07122522042301	0.00213182281629779	0.0304173664944328
ENSMUSG00000064352	mt-Ts1	1351.46658500637	-0.892809792172047	0.290901143903807	-3.06911750222362	0.00214692131525847	0.0306121116909608
ENSMUSG00000088504	Gm26490	20.2877723880462	2.20977994149787	0.720607107518571	3.06655307509705	0.00216542360812716	0.0308550946915124
ENSMUSG00000105096	Gbp10	128.731205670625	0.998381669213341	0.325791619965479	3.06447928071056	0.00218049277427018	0.0310488644061116
ENSMUSG00000025318	Jph3	527.517182597472	1.34914259549832	0.440641037075789	3.0617724677928	0.00220030636935251	0.0313098851762917
ENSMUSG00000030036	Mogs	549.095935052506	1.02522735862969	0.335204959596774	3.0585089190296	0.00222441457552367	0.0316316246406285
ENSMUSG00000079227	Ccr5	613.448545056483	1.39601509594803	0.456648869143961	3.05708650623622	0.00223499764795852	0.0317607303714266
ENSMUSG00000061702	Tmem91	119.140421018743	0.88247688573943	0.288825651327735	3.05539650540966	0.00224763160087796	0.0319187871659314
ENSMUSG00000052253	Zfp622	1313.64505445287	0.537240688918886	0.175888199794498	3.05444418412709	0.00225477966998543	0.0319987784214263
ENSMUSG00000020150	Gamt	1478.35541347714	-0.615818619546684	0.201995360750615	-3.04867704514748	0.00229851431002666	0.0325975330321242
ENSMUSG00000004661	Arid3b	325.112918553013	0.851583608938937	0.279405759695265	3.04783841917833	0.0023049382786415	0.0326666990805856
ENSMUSG00000047875	Gpr157	286.461604999328	1.28276868142519	0.420929837320341	3.04746436981363	0.00230780883815833	0.0326854454965724
ENSMUSG00000060445	Sycp2	68.4965404007829	-1.33207938137948	0.437192760913109	-3.04689258485739	0.00231220320472087	0.0326887280092218
ENSMUSG00000006517	Mvd	2509.352969568	-0.993495576886426	0.326075157587745	-3.04683001378013	0.0023126845501623	0.0326887280092218
ENSMUSG00000023942	Slc29a1	1189.54619640305	0.802857223505522	0.263484390025407	3.04707699544594	0.00231078510856816	0.0326887280092218
ENSMUSG00000019718	L3hypdh	413.650940374257	-0.640785329223897	0.210406906331041	-3.0454576819628	0.00232326470175392	0.0328163081651755
ENSMUSG00000035513	Ntng2	30.9963028023205	-1.80023391219194	0.591278640813445	-3.04464560011045	0.00232954639936916	0.0328610763630451
ENSMUSG00000021510	Zfp729a	588.918490949291	-0.49915752498592	0.163940426152541	-3.04474946601317	0.00232874209878007	0.0328610763630451
ENSMUSG00000117728	Gm34299	16.0471061492084	3.14892114017946	1.03516869249423	3.04194008475292	0.00235058677410112	0.0331357415945884
ENSMUSG00000041625	Ggact	764.120136029361	-0.525889713807521	0.172896294345694	-3.04164826549748	0.00235286657336544	0.0331457527883642
ENSMUSG00000027076	Timm10	1063.83007863126	-0.529827663567169	0.174265262183366	-3.04035157052512	0.00236302133733311	0.0332616480102937
ENSMUSG00000019917	Septin10	1093.29159077962	0.570658282506054	0.187704448762907	3.04019583055734	0.00236424367398072	0.0332616480102937
ENSMUSG00000037579	Kcnh3	233.93592159896	1.00724284652109	0.331414092289578	3.03922757044681	0.00237185613200185	0.0333465285882044
ENSMUSG00000045316	Fahd1	1121.43487954902	-0.695025928395866	0.228717678584723	-3.03879408315352	0.00237527147454352	0.0333723271642951
ENSMUSG00000020538	Srebf1	15183.2585123664	-0.376669832424146	0.124000325742643	-3.03765195912395	0.00238429156645058	0.0334767852451708
ENSMUSG00000033898	Cfhr2	54.1330031702608	1.61106771116503	0.530638080103937	3.03609516838572	0.00239663705527249	0.0336277639177336
ENSMUSG00000026360	Rgs2	2837.61601946822	1.02850309928012	0.339014982692936	3.03379836227382	0.0024149578054655	0.0338623266786289
ENSMUSG00000000959	Oxa1l	2071.55443200093	-0.399142336160104	0.131630530630573	-3.03229299652612	0.0024270349833246	0.0340090894113242
ENSMUSG00000025573	6030468B19Rik	23.5691845535814	1.84016601923125	0.607209043914835	3.03053130988831	0.00244123874492752	0.0341854367219062
ENSMUSG00000106993	Gm43417	15.9195009044079	2.29662710552499	0.758190395205206	3.02909021276034	0.00245291424607347	0.0343083226313914
ENSMUSG00000045287	Rtn4rl1	503.980823094601	0.965212062338261	0.318684405908057	3.02873954434009	0.0024557630155084	0.0343083226313914
ENSMUSG00000079179	Rab10os	994.168803717975	-0.473358679359598	0.156287884875126	-3.02876118477008	0.00245558712479334	0.0343083226313914
ENSMUSG00000115918	A930001M01Rik	46.3382327492531	1.67443273929766	0.552864885437345	3.02864729412701	0.00245651294306312	0.0343083226313914
ENSMUSG00000026579	F5	401.864775504426	-1.26661253734871	0.418384649065663	-3.02738769258698	0.00246677358012082	0.0344288550505032
ENSMUSG00000036169	Sostdc1	1252.5549792297	-1.52961364737275	0.505441159977793	-3.02629419305693	0.00247571294387105	0.0345307993630945
ENSMUSG00000066877	Nck2	3789.26305223893	0.763702786411501	0.252406141063127	3.02569019594693	0.00248066332121062	0.0345542001015862
ENSMUSG00000097336	Fendrr	78.3695112804886	1.20909728383887	0.39960250229758	3.02575003131104	0.00248017250502824	0.0345542001015862
ENSMUSG00000064369	mt-Te	77.9288954972266	-1.33194891276424	0.440402381882177	-3.02439080159331	0.00249134390788669	0.0346800984198043
ENSMUSG00000025451	Paip1	3253.35805339623	0.660510158443121	0.218476895264174	3.02324947287656	0.00250075993624684	0.0347882395083824
ENSMUSG00000040811	Eml2	2148.65059032597	-0.997954752420965	0.330243615219604	-3.02187447820104	0.00251214695474155	0.034923638738168
ENSMUSG00000085334	Gm12940	281.215192377754	1.05370579144289	0.348727833230461	3.02157066638997	0.00251466936146275	0.0349357058592163
ENSMUSG00000030659	Nucb2	614.12200959045	0.53098344773133	0.175772049767944	3.0208639452765	0.00252054590018177	0.0349943246378293
ENSMUSG00000030303	Far2	1146.06925952814	0.904640061218097	0.299545788231418	3.02003932874264	0.00252741864320814	0.0350666882316862
ENSMUSG00000033373	Fntb	716.56798054366	-0.722780004960898	0.239495766846941	-3.01792392607431	0.00254512786638433	0.0352892088998279
ENSMUSG00000025956	Mettl21a	1794.64303072475	-0.453017047520932	0.150186331009668	-3.01636669912236	0.00255823672813432	0.0353663922845767
ENSMUSG00000106820	D5Ertd605e	26.0541495497458	2.89902390802678	0.960979203462798	3.01673948570419	0.00255509297137867	0.0353663922845767
ENSMUSG00000061517	Sox21	1249.8551348127	1.15092170217638	0.381551008901743	3.01642945589162	0.00255770724479724	0.0353663922845767
ENSMUSG00000011158	Brf1	1490.03297540474	0.655607809553601	0.217341047759056	3.01649327779263	0.0025571688776558	0.0353663922845767
ENSMUSG00000024664	Fads3	1611.7676832923	-0.516374121307845	0.171196357786812	-3.01626814952966	0.00255906840038041	0.0353663922845767
ENSMUSG00000080917	Gm15925	25.2077602399495	2.01830236712257	0.669492461774369	3.01467526874525	0.00257254526062207	0.0354999293291051
ENSMUSG00000021054	Sgpp1	3288.52528615704	1.03136835481549	0.342090974654097	3.01489495844883	0.00257068268525589	0.0354999293291051
ENSMUSG00000024867	Pip5k1b	246.854168359616	-0.73086148557937	0.242446216287208	-3.01453038439492	0.00257377429572666	0.0354999293291051
ENSMUSG00000000562	Adora3	79.4967110420428	1.91569891077878	0.636060841224232	3.01181708827039	0.00259689023981932	0.0357953858970395
ENSMUSG00000030064	Frmd4b	2026.76773736369	0.668251384624667	0.222013650788586	3.00995628985451	0.00261285288656163	0.0359919206820104
ENSMUSG00000104951	Gm43413	40.6027329878615	2.07319008969463	0.68896366621059	3.00914284942994	0.00261985902898914	0.0360649042471732
ENSMUSG00000026271	Gpr35	107.92599112011	1.75137914160097	0.582462874085325	3.0068511136461	0.00263969014622666	0.0362447082702442
ENSMUSG00000048621	Gm6377	87.2079602729393	2.24518973109303	0.746579084943075	3.0073032802201	0.00263576657321898	0.0362447082702442
ENSMUSG00000018932	Map2k3	1866.08451325896	0.467234412104015	0.155390509898498	3.00684007285396	0.00263978601693591	0.0362447082702442
ENSMUSG00000003949	Hlf	2080.01523647478	-1.0009791956717	0.332859263894811	-3.00721447244451	0.00263653676162146	0.0362447082702442
ENSMUSG00000024799	Tm7sf2	1579.900564286	-0.976766266595123	0.324964044110992	-3.00576720500656	0.00264911726543438	0.0363491938233773
ENSMUSG00000038963	Slco4a1	223.493506853569	1.15245902563584	0.38354796797836	3.0047324503121	0.00265814557736451	0.0364493897124717
ENSMUSG00000031103	Elf4	163.221915055586	1.06065755842362	0.35304876202501	3.00428063347376	0.00266209652638451	0.0364798782269058
ENSMUSG00000049881	2810025M15Rik	862.995838420918	0.53233403844432	0.177208479423607	3.00399868096495	0.00266456480201655	0.0364900226486274
ENSMUSG00000028821	Syf2	4975.74851799829	0.385022495521815	0.128191040283096	3.0035055076512	0.00266888718154807	0.0365255285889505
ENSMUSG00000040093	Bmf	111.78287374417	1.37467010019835	0.457771986562622	3.00295811135288	0.00267369229729489	0.0365675908302955
ENSMUSG00000104060	Gm37954	83.4219305708701	1.24895883811769	0.415940159464467	3.0027368353317	0.00267563692991794	0.0365705016498881
ENSMUSG00000056692	Ilrun	1511.91374548968	0.617040885397497	0.205703569188687	2.99966056899819	0.00270280620904013	0.0369179551851878
ENSMUSG00000030004	Nat8	719.765112189093	-0.822158170112229	0.274186371897214	-2.99853768961368	0.00271278600672362	0.0370303181021219
ENSMUSG00000036206	Sh3bp4	2203.70978918003	0.558558395973466	0.186453883621024	2.99569193800631	0.00273822912321104	0.037351329104003
ENSMUSG00000053158	Fes	601.091796061949	1.1385938463834	0.380099843075731	2.99551253999479	0.00273984035526356	0.037351329104003
ENSMUSG00000071369	Map3k5	542.135007272806	0.697853468457099	0.233323958791998	2.99092074414534	0.00278137671516184	0.0378931174800469
ENSMUSG00000036478	Btg1	8376.54429239044	0.951321000485184	0.318245529587128	2.9892674430317	0.0027964723776576	0.0380260394561125
ENSMUSG00000024413	Npc1	6505.91820519797	-0.572150775346972	0.191402109485084	-2.98926055144423	0.00279653545841468	0.0380260394561125
ENSMUSG00000006270	Vax1	27.8037265782368	2.47495914041614	0.827911809196247	2.98939949028976	0.00279526396065616	0.0380260394561125
ENSMUSG00000072875	Gpr27	161.68528970405	1.20384535478152	0.402793625997202	2.98873983370801	0.00280130550362656	0.0380560213177029
ENSMUSG00000022906	Parp9	719.496747189986	0.733439424881498	0.245410199459819	2.98862649757793	0.00280234470564133	0.0380560213177029
ENSMUSG00000016995	Matn4	1607.86892939712	-1.58397949548189	0.530146976862348	-2.98781199292431	0.00280982342732281	0.0381208724312254
ENSMUSG00000028454	Pigo	1642.7019318726	-0.575761486518641	0.192709749445589	-2.98771332625912	0.00281073061398011	0.0381208724312254
ENSMUSG00000026623	Lpgat1	688.586071866146	0.670106969845175	0.224311743936769	2.98739137810845	0.00281369261382319	0.0381365513004521
ENSMUSG00000108897	Gm44861	13.5387800505359	2.40073800850987	0.804072977804053	2.98572153869211	0.00282910131822682	0.0381738866051091
ENSMUSG00000011958	Bnip2	3653.62835537446	0.518298546370045	0.173552884687656	2.98640121887245	0.00282282018832283	0.0381738866051091
ENSMUSG00000018415	Gid4	2389.84885016626	0.405356474979997	0.135729443667963	2.98650362092124	0.00282187496462034	0.0381738866051091
ENSMUSG00000016477	E2f3	410.724745532894	-0.624665131345618	0.20913763305236	-2.98686143774624	0.00281857439978007	0.0381738866051091
ENSMUSG00000018040	Rrp7a	2052.97242092478	0.46672016276988	0.156301367268706	2.98602738367296	0.00282627333475295	0.0381738866051091
ENSMUSG00000073514	Dok6	248.091054147318	-1.1108691842278	0.372043813061079	-2.98585581920544	0.00282785938076367	0.0381738866051091
ENSMUSG00000042532	Golga7b	288.192377938663	1.53582978835244	0.514337178887199	2.98603688668842	0.00282618550686017	0.0381738866051091
ENSMUSG00000043648	Pld6	158.802125724313	-1.49062342200566	0.499475557924299	-2.98437710986367	0.00284156319402839	0.0383175542581721
ENSMUSG00000035851	Ythdc1	1908.20794629712	0.749343516231161	0.251156109320295	2.98357670159453	0.00284900617699827	0.0383934035990252
ENSMUSG00000070934	Rraga	4160.56455757987	-0.461645642651262	0.15491657137904	-2.97996294742244	0.00288283251553708	0.038804601697957
ENSMUSG00000022203	Efs	1463.51215710497	-0.527897727575628	0.177151378084141	-2.97992447637012	0.00288319458559902	0.038804601697957
ENSMUSG00000027199	Gatm	13318.2135196892	0.520937577577071	0.17487116347957	2.97897930803173	0.00289210307955861	0.0388358483789982
ENSMUSG00000037960	Card19	1346.59539970775	0.503914513956521	0.169161397502932	2.97889779462119	0.00289287254345618	0.0388358483789982
ENSMUSG00000090946	Ccdc71l	321.079342568133	0.990775794146045	0.332573055892598	2.97912226078233	0.00289075409648968	0.0388358483789982
ENSMUSG00000036192	Rorb	5088.14292600021	-1.015292636412	0.340818194097901	-2.97898602244324	0.00289203970571243	0.0388358483789982
ENSMUSG00000020170	Frs2	1835.77641129463	-0.502288823315972	0.168641361288825	-2.97844383772332	0.00289716118940854	0.0388687120944981
ENSMUSG00000018287	Spag7	3396.23766582279	-0.443512908414021	0.148923860105521	-2.97811853721604	0.00290023795422033	0.0388852856376322
ENSMUSG00000044350	Lacc1	712.451282875861	0.797858380728443	0.268034292753009	2.97670261716721	0.00291366481507223	0.0390405202410408
ENSMUSG00000044912	Syt16	280.833823410096	1.00556830336533	0.338181551424852	2.97345700594428	0.00294465656756725	0.0394307626742661
ENSMUSG00000034317	Trim59	1138.31752183213	0.921664611065444	0.310100011985283	2.97215277472865	0.00295719494059544	0.0395517137620595
ENSMUSG00000040724	Kcna2	2221.51975450417	-0.883659782832457	0.297315535580503	-2.97212784763207	0.00295743505376199	0.0395517137620595
ENSMUSG00000087249	Gm16062	25.0031273420426	1.61031541868182	0.54194967303325	2.97133755920363	0.00296505682812773	0.0396285474934007
ENSMUSG00000111535	Gm35154	16.7582648834375	3.32103069685408	1.11817763343016	2.97003856772413	0.00297762363383143	0.039771333507665
ENSMUSG00000035268	Pkig	4634.98826642183	0.513352137948267	0.172872330337861	2.96954484818347	0.00298241274558697	0.0398026683071007
ENSMUSG00000068120	Gm10231	3250.44469597547	-0.51178704030621	0.17235321098988	-2.96940821332455	0.00298373935360801	0.0398026683071007
ENSMUSG00000021260	Hhipl1	419.364784018882	-1.12741874356034	0.379827571548351	-2.96823829550988	0.00299512031739538	0.0399292649889131
ENSMUSG00000078619	Smarcd2	1200.53146613626	0.92943581687763	0.313243851585296	2.96713187561016	0.0030059199965766	0.0400479574559672
ENSMUSG00000103403	Gm37931	15.1524585006468	-2.05324635996411	0.692252944435195	-2.96603485253406	0.00301666301512467	0.0401657458325269
ENSMUSG00000002265	Peg3	1550.77294127736	-0.559636982884179	0.188710955451472	-2.96557760276983	0.00302115114091934	0.0402001566747282
ENSMUSG00000052684	Jun	37279.9959342875	1.00866176118122	0.340199954348411	2.96490857299827	0.00302772896542404	0.0402623126970148
ENSMUSG00000073125	Xlr3b	459.92734138232	0.934236654707641	0.315237897247353	2.96359245784014	0.00304070699979383	0.0404094460129932
ENSMUSG00000034271	Jdp2	405.460957051886	0.942501229018036	0.318070719317125	2.96318136746922	0.00304477109353404	0.040438007032804
ENSMUSG00000115230	AU022793	20.958387637123	2.16153704412288	0.729796580293469	2.96183498592673	0.0030581163075543	0.0405897184579662
ENSMUSG00000036907	C1ql2	69.1966422864769	1.38107456280873	0.466463543098115	2.96073419507994	0.0030690668607893	0.0406839202129866
ENSMUSG00000066724	Gm10175	3757.54617597758	-0.536598863432484	0.181230642525486	-2.96086167303095	0.00306779689512281	0.0406839202129866
ENSMUSG00000020838	Slc6a4	16.7795521769095	3.5750832256823	1.20764127001023	2.96038510314575	0.00307254705213982	0.040704501944816
ENSMUSG00000054452	Tle5	3281.93138001024	1.02545453988459	0.346478355675556	2.95964963781124	0.00307989088439938	0.0407624971531249
ENSMUSG00000055254	Ntrk2	61664.3935524065	-0.456029428434053	0.154086892418353	-2.95956016294956	0.00308078540779407	0.0407624971531249
ENSMUSG00000097750	Gm4673	454.268858702223	0.98338276723119	0.332313207295176	2.95920458664679	0.00308434261779278	0.0407818176805173
ENSMUSG00000020805	Slc13a5	1544.46288293295	-1.0741238555803	0.362998851313728	-2.95902824951908	0.00308610809553756	0.0407818176805173
ENSMUSG00000025488	Cox8b	55.7120279938995	-2.22679941726205	0.752629834701353	-2.95869139727321	0.00308948320363074	0.0408008860607069
ENSMUSG00000035129	Gm6781	279.261792874971	-1.16394272375585	0.393453270164939	-2.95827436703708	0.00309366632183126	0.0408305948238192
ENSMUSG00000035459	Stab2	81.1757967962237	1.44691452135259	0.489393070866066	2.95654885099215	0.00311102945781231	0.0410341093445487
ENSMUSG00000027011	Ube2e3	4205.78066182015	0.509052411718305	0.172260353185165	2.95513391390251	0.00312533361922967	0.0411970474639656
ENSMUSG00000020899	Pfas	2167.29899247514	0.408754003411202	0.138366747809081	2.95413464494521	0.00313547172400932	0.0413049010579569
ENSMUSG00000032288	Imp3	759.257974408572	-0.570781240517013	0.193311736742842	-2.95264659111883	0.00315062437768754	0.0414786377703415
ENSMUSG00000095042	Gm12537	3267.04088061896	-0.630271673501191	0.21352692952014	-2.95171983654522	0.00316009509676595	0.0415774007217487
ENSMUSG00000046008	Pnlip	37.4273431474802	1.95462868295383	0.662287947710548	2.95132757543113	0.00316411151423613	0.0416043230673252
ENSMUSG00000043940	Wdfy3	4147.00917795297	0.375980407088288	0.127421427145959	2.95068431981702	0.00317070797269343	0.0416392041413975
ENSMUSG00000030498	Gas2	421.888873730842	0.687964561755424	0.233153144195957	2.95069819507652	0.00317056555249389	0.0416392041413975
ENSMUSG00000047261	Gap43	620.720136255003	1.02679019893462	0.348131630579799	2.9494309299748	0.00318359725568251	0.041782488034958
ENSMUSG00000022246	Rai14	677.725410420852	0.81489099337584	0.276423647162825	2.94797858916837	0.00319859217343356	0.0419532117555258
ENSMUSG00000027954	Efna1	917.238164793133	0.524117635008555	0.177830364968751	2.94728987988442	0.00320572533284776	0.0420206715417419
ENSMUSG00000100975	Gm28875	229.748459406701	1.06735412688852	0.362247827308116	2.94647488935984	0.00321418514908921	0.0421054266707921
ENSMUSG00000043811	Rtn4r	49.632673817904	1.33546444332487	0.453466993703269	2.94500914480834	0.00322945117663301	0.0422791819571973
ENSMUSG00000037958	Nsrp1	1504.57200604228	0.42295260878475	0.143633196383283	2.94467170149238	0.00323297506020294	0.0422990919122092
ENSMUSG00000032913	Lrig2	1500.03933713549	-0.642647040045097	0.2182561816457	-2.94446203172527	0.0032351663830492	0.0423015532574922
ENSMUSG00000063514	Gm6756	88.038924823527	-1.18424923912807	0.402341287007951	-2.94339476799623	0.00324634167414452	0.0424214091168996
ENSMUSG00000064090	Vrk2	342.147672533109	0.72022280114579	0.244715793822453	2.9430989716517	0.00324944516884485	0.0424357041623356
ENSMUSG00000026389	Steap3	1641.57086949606	-1.00580140184312	0.341792053019937	-2.94272904520824	0.003253330240567	0.042460182132295
ENSMUSG00000014470	Rnf166	1896.44870373019	0.555569155677024	0.188850379077498	2.94184824193039	0.00326259772494794	0.0425285655294602
ENSMUSG00000033713	Foxn3	3552.12730325527	0.611541203295282	0.207874321549614	2.94187949111032	0.00326226852162733	0.0425285655294602
ENSMUSG00000024665	Fads2	35595.3631742734	-0.469001293514847	0.159467507916236	-2.9410461080335	0.00327105839741729	0.0426125479199635
ENSMUSG00000044562	Rasip1	945.490619230947	1.17314405856837	0.398991409349769	2.94027397853058	0.0032792214678612	0.0426925522421855
ENSMUSG00000075389	2810410L24Rik	312.552190837896	-0.844611662947163	0.287283304421324	-2.93999564175325	0.00328216863415667	0.0427045933749146
ENSMUSG00000084830	Gm14539	1088.09207274429	-0.516249888928423	0.175617780359506	-2.93962198970748	0.00328612883903448	0.0427121549345038
ENSMUSG00000043614	Vps37d	190.253493738982	0.672158338689469	0.228659571078143	2.93955916876868	0.00328679508304062	0.0427121549345038
ENSMUSG00000060260	Pwwp2b	396.350965215985	0.903970996348135	0.307623765944964	2.93856033382629	0.00329740471640308	0.0428236749054636
ENSMUSG00000034007	Scaper	978.24326928321	-0.441839935381245	0.150463523511632	-2.93652524591508	0.00331911802646198	0.0430791735493532
ENSMUSG00000035845	Alg12	644.083389654162	-0.648764088266379	0.221009245441309	-2.93546130602334	0.00333052146486323	0.0431741079027114
ENSMUSG00000024593	Megf10	3368.75348510267	-0.936147193233889	0.318902570156542	-2.93552727647932	0.00332981334911551	0.0431741079027114
ENSMUSG00000027763	Mbnl1	6905.38362245632	0.752750922812119	0.256456114327519	2.93520364989538	0.00333328841629754	0.0431834671699112
ENSMUSG00000035735	Dagla	867.272293826135	-1.13438233428894	0.386737950231349	-2.93320666774582	0.00335480496507234	0.0434355710897809
ENSMUSG00000026303	Mlph	178.794764711094	1.27571317080754	0.434986269197363	2.93276652884121	0.00335956423312143	0.0434705379355547
ENSMUSG00000110388	Gm30329	38.9346962356231	2.1166428149723	0.721840727221309	2.93228510826788	0.0033647769236744	0.0434743644644901
ENSMUSG00000110480	Gm32842	12.3245351162153	-2.40532137036027	0.820333093964006	-2.93212767844986	0.0033664831280631	0.0434743644644901
ENSMUSG00000000078	Klf6	8323.8039697004	0.797850106645727	0.272126148129945	2.93191268876058	0.00336881443156392	0.0434743644644901
ENSMUSG00000021200	Asb2	178.40722115521	1.58457940431439	0.540482029809106	2.93178924907837	0.00337015365006252	0.0434743644644901
ENSMUSG00000067297	Ifit1bl2	57.4386263358215	1.57216425720854	0.536209636124774	2.93199553176755	0.00336791592518069	0.0434743644644901
ENSMUSG00000004894	Hapln2	295.32050150174	-3.048027107937	1.0397781149104	-2.93142071777464	0.00337415479461371	0.043499405859498
ENSMUSG00000024968	Rcor2	189.148180405874	0.844134531124668	0.288052539215869	2.93048807492742	0.00338429982950835	0.0436035750455936
ENSMUSG00000031837	Necab2	269.3269082109	1.33553129909258	0.455796249101793	2.93010594476023	0.00338846455228407	0.0436306133845017
ENSMUSG00000017897	Eya2	214.615129363254	1.46060349200114	0.498921886766269	2.92751937877079	0.00341677767388754	0.04394549872193
ENSMUSG00000035890	Rnf126	250.5882681483	0.767435251989788	0.262147709331102	2.92749173337422	0.00341708144629488	0.04394549872193
ENSMUSG00000031799	Tpm4	8517.29545421376	0.498836628023578	0.170487197572741	2.92594772584459	0.00343408635106443	0.0441373106971562
ENSMUSG00000081221	Gm14760	3579.46619957759	-0.63542333407256	0.217197405301673	-2.92555674498044	0.00343840461839968	0.0441659308556849
ENSMUSG00000037295	Ldlrap1	553.6129026057	0.936667181482152	0.320261396356117	2.92469586450131	0.00344793021552903	0.0442613631375845
ENSMUSG00000053329	Gatd3a	2420.51260915207	-0.748599188873543	0.256091766856377	-2.92316773031355	0.00346489812002975	0.0444350854715363
ENSMUSG00000022855	Senp2	1958.36129125324	0.787868070755088	0.269531848183132	2.92309823891303	0.00346567153343848	0.0444350854715363
ENSMUSG00000053063	Clec12a	84.3090226276927	1.09716053646306	0.375442544036949	2.92231275834068	0.00347442457152455	0.0445202813573325
ENSMUSG00000027752	Exosc8	1329.94447308382	0.484115045053981	0.165754378176899	2.9206772718686	0.00349271427959334	0.0447274999649319
ENSMUSG00000036323	Srp72	2754.54808507087	-0.548643249265678	0.187933017082547	-2.9193552989398	0.00350756193822094	0.0448904154238858
ENSMUSG00000066191	Anks6	183.698203427153	0.879722417818864	0.301444983276697	2.91835149570682	0.00351887443114455	0.0449806727375784
ENSMUSG00000009545	Kcnq1	137.749810616866	1.05426922849503	0.361233048388445	2.91852927963927	0.00351686845567804	0.0449806727375784
ENSMUSG00000066798	Zbtb6	548.646993931462	-0.706347305732948	0.24206939165776	-2.91795381851329	0.00352336528043956	0.0450108315953069
ENSMUSG00000034959	Rubcnl	292.787209442072	1.00784400477027	0.345610622702966	2.91612565866201	0.00354407730584367	0.0452480534870017
ENSMUSG00000064367	mt-Nd5	39672.6995285769	-0.813002732261111	0.278947493708802	-2.91453678773619	0.00356216822845196	0.0454515447010393
ENSMUSG00000108010	Gm38708	19.1523492052825	2.42357925541703	0.831642915134193	2.91420657990692	0.00356593851033072	0.0454721760402499
ENSMUSG00000028978	Nos3	1442.41299158743	0.697396879480973	0.239513694800418	2.91172026744483	0.00359444376869901	0.0458080078838968
ENSMUSG00000025855	Prkar1b	947.903579052937	0.691893703964926	0.237857657496744	2.90885612532528	0.00362753759197997	0.0462018765559958
ENSMUSG00000064065	Ipcef1	131.161624150371	1.18425518244116	0.407214564167297	2.90818474251484	0.00363533508841141	0.046245404254207
ENSMUSG00000071379	Hpcal1	597.998569639203	0.684486561661437	0.235357424294082	2.90828540342183	0.00363416503366169	0.046245404254207
ENSMUSG00000040274	Cdk6	1644.72467644047	0.703293499569864	0.24185660309467	2.90789455640611	0.00363871004966382	0.0462604696681222
ENSMUSG00000027574	Nkain4	10567.3497219928	-0.601720547376167	0.206966307402602	-2.90733576362102	0.00364521702350778	0.0463153116037387
ENSMUSG00000040236	Trappc5	1779.81872261491	-0.494575808906945	0.170138685297517	-2.90689802875867	0.00365032170354232	0.0463522810665683
ENSMUSG00000025494	Sigirr	522.693897154483	0.743608124357927	0.255921344008717	2.90561198495659	0.00366535663177374	0.0465152259574315
ENSMUSG00000068015	Lrch1	1039.59215900072	0.600584795233236	0.206748379207365	2.90490690923802	0.0036736234340874	0.0465921357703446
ENSMUSG00000066000	Zfp979	403.542859127751	0.819826230880797	0.282293527027354	2.90416234305421	0.00368237165072756	0.0466750553111727
ENSMUSG00000009621	Vav2	470.102573333866	0.645551053726473	0.22231384246854	2.90378253804787	0.00368684142855389	0.0467036775325569
ENSMUSG00000069515	Lyz1	74.4833647730723	1.60063318194502	0.551378944597392	2.9029639191496	0.00369649221541857	0.0467978573818908
ENSMUSG00000107728	Gm38910	93.9740070038007	-0.925417598203668	0.318880062166109	-2.90208673417031	0.00370685892989494	0.0469009826378619
ENSMUSG00000039252	Lgi2	27.4150373088977	1.802092063662	0.62103684464098	2.90174742322058	0.00371087604600622	0.0469236942895289
ENSMUSG00000039316	Rftn1	652.972673826113	1.15808299342025	0.399145104531264	2.90140848596963	0.00371489268852516	0.0469463727729418
ENSMUSG00000115816	Gm34589	35.693822348737	1.92614520041281	0.663970347948618	2.90095063185242	0.00372032485429806	0.046986901882902
ENSMUSG00000047423	AI837181	781.657526295138	0.623877457291313	0.215092114902979	2.90051291546752	0.00372552484830337	0.0470244520153152
ENSMUSG00000102762	4930403P22Rik	44.031780211168	1.20554981669628	0.415724262347477	2.89987841914466	0.00373307428393084	0.0470915947752495
ENSMUSG00000058975	Kcnc1	233.853708828943	-1.00938304900117	0.348128852442977	-2.8994524352632	0.0037381505725973	0.0471274779949475
ENSMUSG00000026675	Hsd17b7	1492.26542458574	-1.03452747695794	0.356903891653203	-2.89861640949314	0.00374813142013126	0.047168826697802
ENSMUSG00000112346	Gm48768	93.2409982409588	0.99862053864251	0.344509860376349	2.89867041120855	0.00374748599260421	0.047168826697802
ENSMUSG00000046207	Pik3r6	489.425883688688	1.06893493207288	0.368731765141606	2.89894994987039	0.00374414656622958	0.047168826697802
ENSMUSG00000045268	Zfp691	258.262166882319	1.07494383946079	0.370890594629427	2.89827743012683	0.00375218520365541	0.0471917182522879
ENSMUSG00000028631	Kcnq4	373.649375767979	-1.0244637925932	0.353626730433163	-2.89702023186516	0.00376725459589679	0.0473530448223526
ENSMUSG00000073412	Lst1	238.106125789902	0.947819023873171	0.327274627483525	2.89609686874025	0.00377835748959032	0.0474392415553323
ENSMUSG00000038418	Egr1	41930.6803894108	1.23238883315292	0.42553741829479	2.8960763029755	0.0037786051189122	0.0474392415553323
ENSMUSG00000002458	Rgs19	1317.4141679349	0.702207477493391	0.242633706993169	2.89410521808975	0.00380240722243332	0.0477097048818327
ENSMUSG00000038489	Polr2l	1722.98830565596	-0.6221226896422	0.215121007962157	-2.89196622652326	0.00382839098882189	0.0480072045789501
ENSMUSG00000047220	Iho1	18.011609425224	2.44648854002781	0.8461433334006	2.89134056070089	0.00383602181020684	0.0480743457365803
ENSMUSG00000033685	Ucp2	4898.89900915834	0.703214592091832	0.243292326313401	2.89041007888582	0.00384739582543997	0.0481882904186333
ENSMUSG00000015451	C4a	441.753733122618	0.88540363071863	0.306438502557405	2.88933545663952	0.00386056990427276	0.0483246322872127
ENSMUSG00000056145	AI504432	196.320751351893	0.881236519761585	0.305099159131526	2.88836102423243	0.00387255114333309	0.0484458901029412
ENSMUSG00000070504	Fcrl6	399.315207097914	-1.12240168060618	0.388700467165718	-2.88757481767484	0.00388224264160127	0.0485383764728798
ENSMUSG00000036766	Dner	8462.48417859169	-0.91096348154098	0.315658545574838	-2.88591420796813	0.00390278528016289	0.0487573616682341
ENSMUSG00000102969	Gm33366	45.2110242117939	-1.14134078009807	0.395504304771678	-2.88578598596282	0.00390437555433934	0.0487573616682341
ENSMUSG00000022483	Col2a1	134.167605478136	-1.56219383080191	0.541692719116417	-2.88391144217351	0.0039276918911218	0.0490195447191602
ENSMUSG00000013275	Slc41a1	7546.27356629564	-0.695438889324956	0.241192686968267	-2.88333323064829	0.00393490939826346	0.049051642126995
ENSMUSG00000040584	Abcb1a	2465.24042305922	0.54558299534439	0.189219102086096	2.88333994469621	0.00393482552129839	0.049051642126995
ENSMUSG00000044468	Tent5c	1165.70211427136	1.49727639395235	0.519384910290784	2.8827876287628	0.00394173089956429	0.0491076881451912
ENSMUSG00000097715	Gpr137b-ps	2116.12602767631	0.51072151072777	0.177179786423744	2.88250438177144	0.00394527648735265	0.0491228794713596
ENSMUSG00000026750	Psmb7	1346.11975926532	-0.528014877542702	0.183230877413501	-2.88169158493478	0.00395546688266433	0.0491627982114318
ENSMUSG00000047388	Atmin	1187.67270141152	0.733365768082435	0.254463265795212	2.88201035929734	0.00395146742130988	0.0491627982114318
ENSMUSG00000086773	Gm16192	39.6970616808101	-1.48419618912467	0.515012608855962	-2.88186379052279	0.0039533058712104	0.0491627982114318
ENSMUSG00000079363	Gbp4	537.214551478454	0.953081209190606	0.330780863808762	2.8813069722849	0.00396029726860643	0.0491649602711123
ENSMUSG00000023008	Fmnl3	1584.17257596008	0.933972616300041	0.324128779320461	2.88148623598966	0.00395804521301648	0.0491649602711123
ENSMUSG00000055069	Rab39	142.149959272394	1.24168160749155	0.430972374125758	2.88111647529693	0.00396269172096163	0.0491657820631885
ENSMUSG00000059647	Cbx3-ps7	131.467625506454	-0.77114535022452	0.267711769994463	-2.88050596445748	0.00397037439882768	0.0492134057500496
ENSMUSG00000002459	Rgs20	3048.97477617726	-0.982178546899517	0.341039436150199	-2.87995593115791	0.00397730760532366	0.0492134057500496
ENSMUSG00000105659	4930509H03Rik	22.7352096074947	-2.0457725689666	0.710359660961593	-2.87991095411767	0.0039778750298531	0.0492134057500496
ENSMUSG00000074220	Zfp382	165.566335874429	0.786186235228135	0.272992083513766	2.87988657073453	0.00397818267818983	0.0492134057500496
ENSMUSG00000099083	Atf7	1412.19145104835	-0.741132394708656	0.257320305699609	-2.88019397728309	0.00397430566981028	0.0492134057500496
ENSMUSG00000062683	Atp5g2	6022.55271992968	-0.51610002570503	0.179377394694247	-2.87717427597125	0.00401253922230217	0.0496093622701141
ENSMUSG00000031584	Gsr	6350.30406170403	0.743776035886116	0.258529862043073	2.87694438858362	0.00401546354539509	0.0496164679275062
ENSMUSG00000031586	Rbpms	1252.6776579813	0.740723837934089	0.257504552409335	2.87654657365675	0.00402052859181766	0.0496500013294816
ENSMUSG00000027357	Crls1	672.41634346257	1.52897291184108	0.531791461768055	2.87513625502313	0.00403853176929457	0.0497559366232168
ENSMUSG00000085998	AW822252	23.9513093401163	1.81121036788273	0.629882080569374	2.87547530522779	0.00403419701378136	0.0497559366232168
ENSMUSG00000030557	Mef2a	3206.56672689188	0.772489877834223	0.268676672416144	2.87516542053097	0.0040381587222527	0.0497559366232168
ENSMUSG00000021416	Eci3	83.9197542509819	-1.23266358152443	0.428697257211248	-2.8753708142271	0.00403553248034184	0.0497559366232168
ENSMUSG00000062127	Cttnbp2nl	2823.99888638149	0.766920230534364	0.266812395290382	2.87438006656211	0.00404821487038999	0.0497591114191068
ENSMUSG00000053835	H2-T24	510.002311520317	1.05961975906853	0.368578897378156	2.8748790736692	0.00404182265133326	0.0497591114191068
ENSMUSG00000067279	Ppp1r3c	3571.54219923624	-0.755288880499908	0.262739067726469	-2.87467291041094	0.00404446246551433	0.0497591114191068
ENSMUSG00000075010	AW112010	688.280400248385	0.728764327882459	0.253535708495034	2.87440507772392	0.00404789426219714	0.0497591114191068
ENSMUSG00000032193	Ldlr	2346.40871624793	-0.986521009187415	0.343274160711723	-2.8738574646633	0.00405491917216963	0.049812523652534
ENSMUSG00000111345	Gm48562	65.1021343784578	1.14845121484755	0.399651221199746	2.87363369339876	0.00405779294639147	0.0498188451447376
ENSMUSG00000115852	Gm52969	91.9457407765339	0.902999934464775	0.314320396415783	2.87286458264161	0.00406768432478375	0.0499112666394297
ENSMUSG00000069793	Slfn9	311.87195447168	0.998265063925869	0.347534212668333	2.87242241925274	0.00407338080134483	0.0499521384332164
ENSMUSG00000051985	Igfn1	28.4870419649631	-2.4788176203983	0.863292549572824	-2.87135296328559	0.00408718875659332	0.0499763549351367
ENSMUSG00000039787	Cercam	396.538841105499	-0.58928117132729	0.20519050750786	-2.87187345303836	0.00408046331410346	0.0499763549351367
ENSMUSG00000087595	1810012K08Rik	12.9105678076238	-2.67553367335154	0.931772306919947	-2.87144579580365	0.00408598849630525	0.0499763549351367
ENSMUSG00000031487	Brf2	385.400179288205	-0.662988727044479	0.230879284649507	-2.87158169279218	0.00408423201908712	0.0499763549351367
ENSMUSG00000045045	Lrfn4	305.337264290114	0.812429777717801	0.282903918321281	2.87175159163105	0.00408203702972845	0.0499763549351367
ENSMUSG00000034037	Fgd5	665.20298955432	0.792051121526261	0.275875367527845	2.87104691014618	0.0040911480789256	0.0499896418565327
ENSMUSG00000101609	Kcnq1ot1	624.042870926469	-0.517901916107278	0.180396865084358	-2.87090308285066	0.0040930099337001	0.0499896418565327
